# Supplementary material for: An Unbiased Molecular Characterization of Peripartum Cardiomyopathy Hearts Identifies Mast Cell Chymase as a New Diagnostic Candidate
Source: Mol Cell Proteomics. 2026 Jan 13;25(2):101510. doi: 10.1016/j.mcpro.2026.101510 (PMC12906182; doi:10.1016/j.mcpro.2026.101510)
Supplement: Supplementary Material 1 [file mmc1.xlsx]

## Sheet: Supplementary Table 1
Supplementary Table 1: 8280 proteins identified in PPCM, NPCM and donor hearts
All proteins identified with at least one unique peptide
Protein	Protein ID	Entry Name	Gene name	Length	Sequence Coverage	Organism	Protein Description	Protein Existence	Protein Probability	Top Peptide Probability	Total Peptides	Unique Peptides	Razor Peptides	Total Spectral Count	Unique Spectral Count	Razor Spectral Count	Total Intensity	Unique Intensity	Razor Intensity	Razor Assigned Modifications	Razor Observed Modifications
sp|Q8WZ42|TITIN_HUMAN	Q8WZ42	TITIN_HUMAN	TTN	34350	65	Homo sapiens OX=9606	Titin	1:Experimental evidence at protein level	10000	0.9990	2048	2033	2048	6010	5982	6010	11536566272	11536566272	11536566272	10C(57.0214), 10K(304.2071), 10M(15.9949), 11C(57.0214), 11K(304.2071), 11M(15.9949), 12C(57.0214), 12K(304.2071), 12M(15.9949), 13C(57.0214), 13K(304.2071), 13M(15.9949), 14C(57.0214), 14K(304.2071), 14M(15.9949), 15C(57.0214), 15K(304.2071), 15M(15.9949), 16C(57.0214), 16K(304.2071), 16M(15.9949), 17C(57.0214), 17K(304.2071), 17M(15.9949), 18C(57.0214), 18K(304.2071), 18M(15.9949), 19C(57.0214)…
sp|Q15149|PLEC_HUMAN	Q15149	PLEC_HUMAN	PLEC	4684	70.8	Homo sapiens OX=9606	Plectin	1:Experimental evidence at protein level	10000	0.9990	360	345	360	777	741	777	1008754528	1008754528	1008754528	10C(57.0214), 10K(304.2071), 10M(15.9949), 11K(304.2071), 12K(304.2071), 14K(304.2071), 14M(15.9949), 15C(57.0214), 15K(304.2071), 16K(304.2071), 16M(15.9949), 17K(304.2071), 17M(15.9949), 18K(304.2071), 19K(304.2071), 1C(57.0214), 1K(304.2071), 20K(304.2071), 20M(15.9949), 21K(304.2071), 22K(304.2071), 26K(304.2071), 27K(304.2071), 28K(304.2071), 2C(57.0214), 2K(304.2071), 2M(15.9949), 3C(57.021…
sp|P12883|MYH7_HUMAN	P12883	MYH7_HUMAN	MYH7	1935	84.3	Homo sapiens OX=9606	Myosin-7	1:Experimental evidence at protein level	10000	0.9990	317	120	317	11918	3631	11918	88223287296	82113841152	88223287296	10K(304.2071), 10M(15.9949), 11K(304.2071), 11M(15.9949), 12C(57.0214), 12K(304.2071), 12M(15.9949), 13K(304.2071), 13M(15.9949), 14C(57.0214), 14K(304.2071), 14M(15.9949), 15C(57.0214), 15K(304.2071), 16C(57.0214), 16K(304.2071), 17K(304.2071), 18K(304.2071), 18M(15.9949), 19C(57.0214), 19K(304.2071), 19M(15.9949), 1C(57.0214), 1C(57.0214), 1K(304.2071), 1M(15.9949), 20C(57.0214), 20K(304.2071),…
sp|Q09666|AHNK_HUMAN	Q09666	AHNK_HUMAN	AHNAK	5890	76.6	Homo sapiens OX=9606	Neuroblast differentiation-associated protein AHNAK	1:Experimental evidence at protein level	10000	0.9990	298	295	298	1149	1141	1149	4741694208	4741694208	4741694208	10K(304.2071), 10M(15.9949), 11K(304.2071), 12K(304.2071), 13K(304.2071), 13M(15.9949), 14K(304.2071), 14M(15.9949), 15C(57.0214), 15K(304.2071), 16K(304.2071), 16M(15.9949), 17K(304.2071), 18K(304.2071), 19K(304.2071), 1K(304.2071), 20K(304.2071), 21C(57.0214), 21K(304.2071), 22K(304.2071), 22M(15.9949), 23K(304.2071), 24K(304.2071), 25K(304.2071), 26K(304.2071), 27K(304.2071), 28K(304.2071), 2K…
sp|Q5VST9|OBSCN_HUMAN	Q5VST9	OBSCN_HUMAN	OBSCN	7968	44.9	Homo sapiens OX=9606	Obscurin	1:Experimental evidence at protein level	10000	0.9990	293	290	293	586	581	586	1624097248	1624097248	1624097248	10C(57.0214), 10K(304.2071), 11C(57.0214), 11K(304.2071), 12C(57.0214), 12K(304.2071), 13C(57.0214), 13K(304.2071), 13M(15.9949), 14C(57.0214), 14K(304.2071), 14M(15.9949), 15C(57.0214), 15K(304.2071), 16C(57.0214), 16K(304.2071), 17C(57.0214), 17K(304.2071), 17M(15.9949), 18C(57.0214), 18K(304.2071), 19K(304.2071), 1C(57.0214), 1C(57.0214), 1K(304.2071), 20C(57.0214), 20K(304.2071), 20M(15.9949)…
sp|Q14204|DYHC1_HUMAN	Q14204	DYHC1_HUMAN	DYNC1H1	4646	61.4	Homo sapiens OX=9606	Cytoplasmic dynein 1 heavy chain 1	1:Experimental evidence at protein level	10000	0.9990	273	273	273	803	803	803	1343541152	1343541152	1343541152	10C(57.0214), 10K(304.2071), 10M(15.9949), 11C(57.0214), 11K(304.2071), 11M(15.9949), 12C(57.0214), 12K(304.2071), 12M(15.9949), 13C(57.0214), 13K(304.2071), 13M(15.9949), 14K(304.2071), 14M(15.9949), 15C(57.0214), 15K(304.2071), 16K(304.2071), 16M(15.9949), 17K(304.2071), 18K(304.2071), 18M(15.9949), 19K(304.2071), 1C(57.0214), 1K(304.2071), 20K(304.2071), 21K(304.2071), 23K(304.2071), 23M(15.99…
sp|Q92736|RYR2_HUMAN	Q92736	RYR2_HUMAN	RYR2	4967	59.7	Homo sapiens OX=9606	Ryanodine receptor 2	1:Experimental evidence at protein level	10000	0.9990	256	225	256	741	674	741	5238002176	5238002176	5238002176	10C(57.0214), 10K(304.2071), 11K(304.2071), 11M(15.9949), 12C(57.0214), 12K(304.2071), 12M(15.9949), 13C(57.0214), 13K(304.2071), 13M(15.9949), 14C(57.0214), 14K(304.2071), 14M(15.9949), 15C(57.0214), 15K(304.2071), 15M(15.9949), 16K(304.2071), 16M(15.9949), 17K(304.2071), 18C(57.0214), 18K(304.2071), 18M(15.9949), 19K(304.2071), 1C(57.0214), 1K(304.2071), 20K(304.2071), 20M(15.9949), 21K(304.207…
sp|Q03001|DYST_HUMAN	Q03001	DYST_HUMAN	DST	7570	38.3	Homo sapiens OX=9606	Dystonin	1:Experimental evidence at protein level	10000	0.9990	252	242	252	397	382	397	335542576	335542576	335542576	10C(57.0214), 10K(304.2071), 10M(15.9949), 11C(57.0214), 11K(304.2071), 12C(57.0214), 12K(304.2071), 13K(304.2071), 13M(15.9949), 14C(57.0214), 14K(304.2071), 14M(15.9949), 15K(304.2071), 15M(15.9949), 16K(304.2071), 17K(304.2071), 18C(57.0214), 18K(304.2071), 19C(57.0214), 19K(304.2071), 1C(57.0214), 1K(304.2071), 20K(304.2071), 21K(304.2071), 21M(15.9949), 23K(304.2071), 24K(304.2071), 25K(304.…
sp|P11532|DMD_HUMAN	P11532	DMD_HUMAN	DMD	3685	64.3	Homo sapiens OX=9606	Dystrophin	1:Experimental evidence at protein level	10000	0.9990	236	230	236	875	857	875	1669722368	1669722368	1669722368	10C(57.0214), 10K(304.2071), 10M(15.9949), 11K(304.2071), 11M(15.9949), 12K(304.2071), 12M(15.9949), 13C(57.0214), 13K(304.2071), 13M(15.9949), 14C(57.0214), 14K(304.2071), 14M(15.9949), 15K(304.2071), 15M(15.9949), 16K(304.2071), 17K(304.2071), 18K(304.2071), 19K(304.2071), 1C(57.0214), 1K(304.2071), 20K(304.2071), 21K(304.2071), 22K(304.2071), 23K(304.2071), 23M(15.9949), 24K(304.2071), 25K(304…
sp|Q9UPN3|MACF1_HUMAN	Q9UPN3	MACF1_HUMAN	MACF1	7388	35.1	Homo sapiens OX=9606	Microtubule-actin cross-linking factor 1, isoforms 1/2/3/4/5	1:Experimental evidence at protein level	10000	0.9990	228	165	228	362	265	362	2839383104	2816867264	2816867264	10C(57.0214), 10K(304.2071), 10M(15.9949), 11C(57.0214), 11K(304.2071), 11M(15.9949), 12K(304.2071), 13C(57.0214), 13K(304.2071), 13M(15.9949), 14C(57.0214), 14K(304.2071), 15K(304.2071), 15M(15.9949), 16K(304.2071), 17C(57.0214), 17K(304.2071), 18K(304.2071), 18M(15.9949), 19K(304.2071), 1C(57.0214), 1K(304.2071), 20K(304.2071), 21K(304.2071), 22K(304.2071), 24K(304.2071), 27K(304.2071), 28K(304…
sp|P15924|DESP_HUMAN	P15924	DESP_HUMAN	DSP	2871	66	Homo sapiens OX=9606	Desmoplakin	1:Experimental evidence at protein level	10000	0.9990	203	200	203	457	453	457	1155315648	1155315648	1155315648	10C(57.0214), 10K(304.2071), 10M(15.9949), 11K(304.2071), 12C(57.0214), 12K(304.2071), 12M(15.9949), 13C(57.0214), 13K(304.2071), 14C(57.0214), 14K(304.2071), 15K(304.2071), 16C(57.0214), 16K(304.2071), 16M(15.9949), 17C(57.0214), 17K(304.2071), 17M(15.9949), 18K(304.2071), 18M(15.9949), 19K(304.2071), 19M(15.9949), 1C(57.0214), 1K(304.2071), 20K(304.2071), 21K(304.2071), 22K(304.2071), 25K(304.2…
sp|Q14315|FLNC_HUMAN	Q14315	FLNC_HUMAN	FLNC	2725	80.6	Homo sapiens OX=9606	Filamin-C	1:Experimental evidence at protein level	10000	0.9990	194	173	194	1408	1280	1408	8016202496	8016202496	8016202496	10K(304.2071), 11C(57.0214), 11K(304.2071), 11M(15.9949), 12C(57.0214), 12K(304.2071), 13C(57.0214), 13K(304.2071), 13M(15.9949), 14C(57.0214), 14K(304.2071), 15C(57.0214), 15K(304.2071), 15M(15.9949), 16C(57.0214), 16K(304.2071), 17K(304.2071), 18K(304.2071), 19K(304.2071), 19M(15.9949), 1C(57.0214), 1C(57.0214), 1K(304.2071), 20K(304.2071), 20M(15.9949), 21C(57.0214), 21K(304.2071), 21M(15.9949…
sp|Q13813|SPTN1_HUMAN	Q13813	SPTN1_HUMAN	SPTAN1	2472	73.6	Homo sapiens OX=9606	Spectrin alpha chain, non-erythrocytic 1	1:Experimental evidence at protein level	10000	0.9990	192	192	192	706	706	706	3259750464	3259750464	3259750464	10K(304.2071), 10M(15.9949), 11K(304.2071), 12K(304.2071), 13K(304.2071), 14K(304.2071), 15K(304.2071), 16K(304.2071), 17K(304.2071), 18K(304.2071), 19K(304.2071), 1C(57.0214), 1K(304.2071), 1M(15.9949), 21K(304.2071), 21M(15.9949), 22K(304.2071), 23K(304.2071), 24K(304.2071), 24M(15.9949), 26K(304.2071), 2C(57.0214), 2K(304.2071), 2M(15.9949), 3C(57.0214), 4M(15.9949), 5C(57.0214), 5K(304.2071),…
sp|P04114|APOB_HUMAN	P04114	APOB_HUMAN	APOB	4563	47.2	Homo sapiens OX=9606	Apolipoprotein B-100	1:Experimental evidence at protein level	10000	0.9990	189	188	189	342	341	342	430019216	430019216	430019216	10K(304.2071), 10M(15.9949), 11C(57.0214), 11K(304.2071), 11M(15.9949), 12C(57.0214), 12K(304.2071), 12M(15.9949), 13K(304.2071), 14K(304.2071), 15K(304.2071), 16C(57.0214), 16K(304.2071), 16M(15.9949), 17K(304.2071), 17M(15.9949), 18K(304.2071), 18M(15.9949), 19K(304.2071), 1C(57.0214), 1K(304.2071), 20K(304.2071), 21K(304.2071), 21M(15.9949), 22K(304.2071), 23K(304.2071), 26K(304.2071), 2K(304.…
sp|P98160|PGBM_HUMAN	P98160	PGBM_HUMAN	HSPG2	4391	61.1	Homo sapiens OX=9606	Basement membrane-specific heparan sulfate proteoglycan core protein	1:Experimental evidence at protein level	10000	0.9990	178	178	178	502	502	502	584570960	584570960	584570960	10C(57.0214), 10K(304.2071), 11C(57.0214), 11K(304.2071), 11M(15.9949), 12C(57.0214), 12M(15.9949), 13C(57.0214), 13K(304.2071), 14C(57.0214), 14K(304.2071), 15C(57.0214), 15K(304.2071), 16C(57.0214), 16K(304.2071), 17C(57.0214), 17K(304.2071), 18C(57.0214), 18K(304.2071), 19C(57.0214), 19K(304.2071), 1C(57.0214), 20C(57.0214), 20K(304.2071), 21C(57.0214), 22C(57.0214), 22K(304.2071), 23C(57.0214…
sp|Q8N3K9|CMYA5_HUMAN	Q8N3K9	CMYA5_HUMAN	CMYA5	4069	57.7	Homo sapiens OX=9606	Cardiomyopathy-associated protein 5	1:Experimental evidence at protein level	10000	0.9990	177	176	177	330	329	330	413793088	413793088	413793088	10C(57.0214), 10K(304.2071), 10M(15.9949), 11K(304.2071), 12K(304.2071), 12M(15.9949), 13C(57.0214), 13K(304.2071), 13M(15.9949), 14K(304.2071), 15K(304.2071), 15M(15.9949), 16C(57.0214), 16K(304.2071), 16M(15.9949), 17K(304.2071), 18K(304.2071), 19K(304.2071), 1C(57.0214), 1K(304.2071), 20K(304.2071), 20M(15.9949), 21K(304.2071), 22K(304.2071), 23K(304.2071), 24K(304.2071), 25K(304.2071), 26K(30…
sp|Q01082|SPTB2_HUMAN	Q01082	SPTB2_HUMAN	SPTBN1	2364	74.1	Homo sapiens OX=9606	Spectrin beta chain, non-erythrocytic 1	1:Experimental evidence at protein level	10000	0.9990	177	161	177	653	625	653	3003767872	1559269024	3003767872	10K(304.2071), 10M(15.9949), 11C(57.0214), 11K(304.2071), 11M(15.9949), 12C(57.0214), 12K(304.2071), 13K(304.2071), 14K(304.2071), 15K(304.2071), 16K(304.2071), 16M(15.9949), 17K(304.2071), 18K(304.2071), 18M(15.9949), 19K(304.2071), 1K(304.2071), 20K(304.2071), 21K(304.2071), 22K(304.2071), 26K(304.2071), 2C(57.0214), 2K(304.2071), 2M(15.9949), 30K(304.2071), 3C(57.0214), 3M(15.9949), 4C(57.0214…
sp|Q9Y490|TLN1_HUMAN	Q9Y490	TLN1_HUMAN	TLN1	2541	75.4	Homo sapiens OX=9606	Talin-1	1:Experimental evidence at protein level	10000	0.9990	159	135	159	497	439	497	1157213440	1157213440	1157213440	10C(57.0214), 10K(304.2071), 11C(57.0214), 11K(304.2071), 12K(304.2071), 12M(15.9949), 13C(57.0214), 13K(304.2071), 13M(15.9949), 14C(57.0214), 14K(304.2071), 14M(15.9949), 15K(304.2071), 15M(15.9949), 16K(304.2071), 17C(57.0214), 17K(304.2071), 18C(57.0214), 19M(15.9949), 1C(57.0214), 1C(57.0214), 1K(304.2071), 20K(304.2071), 21K(304.2071), 22K(304.2071), 23K(304.2071), 23M(15.9949), 24K(304.207…
sp|P12111|CO6A3_HUMAN	P12111	CO6A3_HUMAN	COL6A3	3177	51	Homo sapiens OX=9606	Collagen alpha-3(VI) chain	1:Experimental evidence at protein level	10000	0.9990	152	151	152	469	467	469	2033129216	2033129216	2033129216	10C(57.0214), 10K(304.2071), 11K(304.2071), 11M(15.9949), 12K(304.2071), 13K(304.2071), 14K(304.2071), 15K(304.2071), 16K(304.2071), 17C(57.0214), 17K(304.2071), 19C(57.0214), 1K(304.2071), 20K(304.2071), 22M(15.9949), 24M(15.9949), 25K(304.2071), 27C(57.0214), 27K(304.2071), 2C(57.0214), 2K(304.2071), 2M(15.9949), 31K(304.2071), 35K(304.2071), 3C(57.0214), 3M(15.9949), 4M(15.9949), 5K(304.2071),…
sp|P24043|LAMA2_HUMAN	P24043	LAMA2_HUMAN	LAMA2	3122	59.7	Homo sapiens OX=9606	Laminin subunit alpha-2	1:Experimental evidence at protein level	10000	0.9990	152	151	152	401	400	401	922715424	883261744	922715424	10C(57.0214), 10K(304.2071), 11C(57.0214), 11K(304.2071), 11M(15.9949), 12C(57.0214), 12K(304.2071), 13C(57.0214), 13K(304.2071), 13M(15.9949), 14C(57.0214), 14K(304.2071), 15C(57.0214), 15K(304.2071), 16C(57.0214), 16K(304.2071), 16M(15.9949), 17C(57.0214), 17K(304.2071), 18C(57.0214), 18K(304.2071), 18M(15.9949), 19C(57.0214), 19K(304.2071), 1C(57.0214), 1K(304.2071), 20C(57.0214), 20K(304.2071…
sp|P35579|MYH9_HUMAN	P35579	MYH9_HUMAN	MYH9	1960	68	Homo sapiens OX=9606	Myosin-9	1:Experimental evidence at protein level	10000	0.9990	148	116	148	705	556	705	25934675584	2048944448	2048944448	10K(304.2071), 10M(15.9949), 11K(304.2071), 12K(304.2071), 12M(15.9949), 13C(57.0214), 13K(304.2071), 14C(57.0214), 14K(304.2071), 15C(57.0214), 15K(304.2071), 16K(304.2071), 17K(304.2071), 18K(304.2071), 19K(304.2071), 1C(57.0214), 1K(304.2071), 20K(304.2071), 21K(304.2071), 23K(304.2071), 24K(304.2071), 2C(57.0214), 2K(304.2071), 2M(15.9949), 3C(57.0214), 3K(304.2071), 3M(15.9949), 4C(57.0214),…
sp|P35555|FBN1_HUMAN	P35555	FBN1_HUMAN	FBN1	2871	60.4	Homo sapiens OX=9606	Fibrillin-1	1:Experimental evidence at protein level	10000	0.9990	147	137	147	920	868	920	3975335040	3785861568	3975335040	10C(57.0214), 10K(304.2071), 10M(15.9949), 11C(57.0214), 11K(304.2071), 11M(15.9949), 12C(57.0214), 12K(304.2071), 12M(15.9949), 13C(57.0214), 13K(304.2071), 13M(15.9949), 14C(57.0214), 14K(304.2071), 14M(15.9949), 15C(57.0214), 15K(304.2071), 16C(57.0214), 16K(304.2071), 17C(57.0214), 18C(57.0214), 18K(304.2071), 19C(57.0214), 19K(304.2071), 1C(57.0214), 1C(57.0214), 1M(15.9949), 20C(57.0214), 2…
sp|P78527|PRKDC_HUMAN	P78527	PRKDC_HUMAN	PRKDC	4128	36.4	Homo sapiens OX=9606	DNA-dependent protein kinase catalytic subunit	1:Experimental evidence at protein level	10000	0.9990	143	143	143	243	243	243	379729688	379729688	379729688	10C(57.0214), 10K(304.2071), 10M(15.9949), 11C(57.0214), 11K(304.2071), 11M(15.9949), 12C(57.0214), 12K(304.2071), 12M(15.9949), 13K(304.2071), 13M(15.9949), 14K(304.2071), 14M(15.9949), 15K(304.2071), 17K(304.2071), 18C(57.0214), 18K(304.2071), 19K(304.2071), 1C(57.0214), 20K(304.2071), 23K(304.2071), 2C(57.0214), 2M(15.9949), 3C(57.0214), 3K(304.2071), 3M(15.9949), 4C(57.0214), 4M(15.9949), 5C(…
sp|P21333|FLNA_HUMAN	P21333	FLNA_HUMAN	FLNA	2647	64.7	Homo sapiens OX=9606	Filamin-A	1:Experimental evidence at protein level	10000	0.9990	139	134	139	500	487	500	5424012032	2968867968	2968867968	10K(304.2071), 10M(15.9949), 11C(57.0214), 11K(304.2071), 11M(15.9949), 12C(57.0214), 12K(304.2071), 12M(15.9949), 13C(57.0214), 13K(304.2071), 14C(57.0214), 14K(304.2071), 15C(57.0214), 15K(304.2071), 16C(57.0214), 16K(304.2071), 17K(304.2071), 18K(304.2071), 19K(304.2071), 1C(57.0214), 1C(57.0214), 1K(304.2071), 20K(304.2071), 21K(304.2071), 22K(304.2071), 24K(304.2071), 2K(304.2071), 2M(15.994…
sp|P22105|TENX_HUMAN	P22105	TENX_HUMAN	TNXB	4244	43	Homo sapiens OX=9606	Tenascin-X	1:Experimental evidence at protein level	10000	0.9990	136	126	136	236	221	236	428371424	418544176	428371424	10C(57.0214), 10K(304.2071), 11C(57.0214), 11K(304.2071), 12C(57.0214), 12K(304.2071), 13C(57.0214), 13K(304.2071), 14K(304.2071), 14M(15.9949), 15C(57.0214), 15K(304.2071), 16K(304.2071), 17C(57.0214), 18K(304.2071), 19C(57.0214), 1C(57.0214), 20C(57.0214), 21C(57.0214), 21K(304.2071), 23K(304.2071), 24C(57.0214), 28K(304.2071), 2C(57.0214), 3C(57.0214), 3M(15.9949), 4C(57.0214), 4M(15.9949), 5C…
sp|P46939|UTRN_HUMAN	P46939	UTRN_HUMAN	UTRN	3433	44.5	Homo sapiens OX=9606	Utrophin	1:Experimental evidence at protein level	10000	0.9990	136	134	136	215	212	215	793404048	186626356	186626356	10C(57.0214), 10K(304.2071), 10M(15.9949), 11K(304.2071), 12K(304.2071), 13K(304.2071), 14K(304.2071), 15K(304.2071), 15M(15.9949), 16C(57.0214), 16K(304.2071), 17K(304.2071), 18C(57.0214), 18K(304.2071), 19K(304.2071), 1K(304.2071), 20K(304.2071), 20M(15.9949), 22K(304.2071), 23C(57.0214), 28K(304.2071), 29K(304.2071), 2C(57.0214), 2K(304.2071), 2M(15.9949), 3C(57.0214), 4C(57.0214), 4M(15.9949)…
sp|Q702N8|XIRP1_HUMAN	Q702N8	XIRP1_HUMAN	XIRP1	1843	87.5	Homo sapiens OX=9606	Xin actin-binding repeat-containing protein 1	1:Experimental evidence at protein level	10000	0.9990	135	131	135	533	526	533	2899688384	2899688384	2899688384	10K(304.2071), 10M(15.9949), 11K(304.2071), 12K(304.2071), 13K(304.2071), 13M(15.9949), 14K(304.2071), 15C(57.0214), 15K(304.2071), 16K(304.2071), 16M(15.9949), 18K(304.2071), 18M(15.9949), 19K(304.2071), 1C(57.0214), 1K(304.2071), 1M(15.9949), 20M(15.9949), 21K(304.2071), 22K(304.2071), 23C(57.0214), 23K(304.2071), 23M(15.9949), 24K(304.2071), 25K(304.2071), 26C(57.0214), 27M(15.9949), 29M(15.99…
sp|A4UGR9|XIRP2_HUMAN	A4UGR9	XIRP2_HUMAN	XIRP2	3374	45.8	Homo sapiens OX=9606	Xin actin-binding repeat-containing protein 2	1:Experimental evidence at protein level	10000	0.9990	134	133	134	212	210	212	568363760	340508152	544341224	10K(304.2071), 10M(15.9949), 11K(304.2071), 11M(15.9949), 12C(57.0214), 12K(304.2071), 12M(15.9949), 13C(57.0214), 13K(304.2071), 14C(57.0214), 14K(304.2071), 14M(15.9949), 15K(304.2071), 16K(304.2071), 17K(304.2071), 18C(57.0214), 18K(304.2071), 19K(304.2071), 1C(57.0214), 1K(304.2071), 21K(304.2071), 22C(57.0214), 24K(304.2071), 2C(57.0214), 2M(15.9949), 30K(304.2071), 3K(304.2071), 3M(15.9949)…
sp|Q7Z6Z7|HUWE1_HUMAN	Q7Z6Z7	HUWE1_HUMAN	HUWE1	4374	34.9	Homo sapiens OX=9606	E3 ubiquitin-protein ligase HUWE1	1:Experimental evidence at protein level	10000	0.9990	132	130	132	235	232	235	336561608	266522752	336561608	10C(57.0214), 10K(304.2071), 10M(15.9949), 11C(57.0214), 11K(304.2071), 12K(304.2071), 12M(15.9949), 13K(304.2071), 14C(57.0214), 14K(304.2071), 15C(57.0214), 15K(304.2071), 16K(304.2071), 17K(304.2071), 1K(304.2071), 20K(304.2071), 20M(15.9949), 21K(304.2071), 22K(304.2071), 23K(304.2071), 24K(304.2071), 25K(304.2071), 2C(57.0214), 2M(15.9949), 30K(304.2071), 31K(304.2071), 34K(304.2071), 3C(57.…
sp|Q86VF7|NRAP_HUMAN	Q86VF7	NRAP_HUMAN	NRAP	1730	70.6	Homo sapiens OX=9606	Nebulin-related-anchoring protein	1:Experimental evidence at protein level	10000	0.9990	129	129	129	296	296	296	1025290216	777136656	777136656	10K(304.2071), 10M(15.9949), 11K(304.2071), 11M(15.9949), 12K(304.2071), 13C(57.0214), 13K(304.2071), 13M(15.9949), 14K(304.2071), 14M(15.9949), 15K(304.2071), 16K(304.2071), 17K(304.2071), 18C(57.0214), 19K(304.2071), 1C(57.0214), 1K(304.2071), 20K(304.2071), 20M(15.9949), 21K(304.2071), 24K(304.2071), 25K(304.2071), 26K(304.2071), 2C(57.0214), 2K(304.2071), 2M(15.9949), 3C(57.0214), 3M(15.9949)…
sp|Q9Y4G6|TLN2_HUMAN	Q9Y4G6	TLN2_HUMAN	TLN2	2542	59.9	Homo sapiens OX=9606	Talin-2	1:Experimental evidence at protein level	10000	0.9990	124	124	124	339	339	339	821178672	505022952	505022952	10C(57.0214), 10K(304.2071), 11C(57.0214), 11K(304.2071), 12C(57.0214), 12K(304.2071), 12M(15.9949), 13C(57.0214), 13K(304.2071), 13M(15.9949), 14C(57.0214), 14K(304.2071), 14M(15.9949), 15K(304.2071), 15M(15.9949), 16K(304.2071), 17K(304.2071), 18C(57.0214), 18K(304.2071), 1C(57.0214), 1C(57.0214), 1K(304.2071), 20K(304.2071), 21K(304.2071), 22K(304.2071), 23K(304.2071), 25K(304.2071), 27K(304.2…
sp|Q15772|SPEG_HUMAN	Q15772	SPEG_HUMAN	SPEG	3267	43.3	Homo sapiens OX=9606	Striated muscle preferentially expressed protein kinase	1:Experimental evidence at protein level	10000	0.9990	123	123	123	212	212	212	510277148	510277148	510277148	10C(57.0214), 10K(304.2071), 11C(57.0214), 11K(304.2071), 12C(57.0214), 12K(304.2071), 13K(304.2071), 13M(15.9949), 14K(304.2071), 15C(57.0214), 15K(304.2071), 16C(57.0214), 17K(304.2071), 18C(57.0214), 19K(304.2071), 1C(57.0214), 1K(304.2071), 20C(57.0214), 22K(304.2071), 23K(304.2071), 24K(304.2071), 25K(304.2071), 26K(304.2071), 2C(57.0214), 2M(15.9949), 3C(57.0214), 43K(304.2071), 4C(57.0214)…
sp|O95359|TACC2_HUMAN	O95359	TACC2_HUMAN	TACC2	2948	58.5	Homo sapiens OX=9606	Transforming acidic coiled-coil-containing protein 2	1:Experimental evidence at protein level	10000	0.9990	123	119	123	270	259	270	631153920	631153920	631153920	10K(304.2071), 11C(57.0214), 11K(304.2071), 11M(15.9949), 12C(57.0214), 12K(304.2071), 12M(15.9949), 13C(57.0214), 13K(304.2071), 14K(304.2071), 15C(57.0214), 15K(304.2071), 16K(304.2071), 16M(15.9949), 17K(304.2071), 18K(304.2071), 18M(15.9949), 19C(57.0214), 19K(304.2071), 1C(57.0214), 1K(304.2071), 1M(15.9949), 20C(57.0214), 21K(304.2071), 22C(57.0214), 22K(304.2071), 23K(304.2071), 24K(304.20…
sp|Q14896|MYPC3_HUMAN	Q14896	MYPC3_HUMAN	MYBPC3	1274	84.2	Homo sapiens OX=9606	Myosin-binding protein C, cardiac-type	1:Experimental evidence at protein level	10000	0.9990	123	121	123	1462	1451	1462	18640482304	18640482304	18640482304	10C(57.0214), 10K(304.2071), 10M(15.9949), 11C(57.0214), 11K(304.2071), 11M(15.9949), 12C(57.0214), 12K(304.2071), 12M(15.9949), 13K(304.2071), 14K(304.2071), 14M(15.9949), 15K(304.2071), 16K(304.2071), 16M(15.9949), 17C(57.0214), 17K(304.2071), 18C(57.0214), 18K(304.2071), 19C(57.0214), 19K(304.2071), 1C(57.0214), 1C(57.0214), 1K(304.2071), 20K(304.2071), 20M(15.9949), 22K(304.2071), 23C(57.0214…
sp|Q07954|LRP1_HUMAN	Q07954	LRP1_HUMAN	LRP1	4544	31.3	Homo sapiens OX=9606	Prolow-density lipoprotein receptor-related protein 1	1:Experimental evidence at protein level	10000	0.9990	118	114	118	220	216	220	561154520	561154520	561154520	10C(57.0214), 10K(304.2071), 10M(15.9949), 11K(304.2071), 11M(15.9949), 12C(57.0214), 12K(304.2071), 13C(57.0214), 13K(304.2071), 13M(15.9949), 14C(57.0214), 14K(304.2071), 14M(15.9949), 15C(57.0214), 15K(304.2071), 16C(57.0214), 16K(304.2071), 17K(304.2071), 17M(15.9949), 18C(57.0214), 19C(57.0214), 19K(304.2071), 1C(57.0214), 1C(57.0214), 20C(57.0214), 23K(304.2071), 25C(57.0214), 26K(304.2071)…
sp|P52179|MYOM1_HUMAN	P52179	MYOM1_HUMAN	MYOM1	1685	75.3	Homo sapiens OX=9606	Myomesin-1	1:Experimental evidence at protein level	10000	0.9990	118	117	118	620	618	620	4114823872	4114823872	4114823872	10K(304.2071), 11C(57.0214), 11K(304.2071), 12C(57.0214), 12K(304.2071), 13K(304.2071), 14K(304.2071), 15K(304.2071), 16K(304.2071), 17K(304.2071), 19K(304.2071), 1C(57.0214), 1C(57.0214), 1M(15.9949), 20K(304.2071), 22K(304.2071), 23K(304.2071), 26C(57.0214), 26K(304.2071), 27K(304.2071), 28K(304.2071), 2K(304.2071), 32K(304.2071), 3C(57.0214), 3K(304.2071), 3M(15.9949), 4C(57.0214), 4M(15.9949)…
sp|P01024|CO3_HUMAN	P01024	CO3_HUMAN	C3	1663	75.5	Homo sapiens OX=9606	Complement C3	1:Experimental evidence at protein level	10000	0.9990	118	114	118	557	549	557	3045382912	3045382912	3045382912	10C(57.0214), 10K(304.2071), 10M(15.9949), 11C(57.0214), 11K(304.2071), 11M(15.9949), 12C(57.0214), 12K(304.2071), 12M(15.9949), 13C(57.0214), 13K(304.2071), 14K(304.2071), 14M(15.9949), 15K(304.2071), 15M(15.9949), 16K(304.2071), 16M(15.9949), 17C(57.0214), 17K(304.2071), 18K(304.2071), 18M(15.9949), 19K(304.2071), 1C(57.0214), 1C(57.0214), 1K(304.2071), 20K(304.2071), 22K(304.2071), 25M(15.9949…
sp|P54296|MYOM2_HUMAN	P54296	MYOM2_HUMAN	MYOM2	1465	82	Homo sapiens OX=9606	Myomesin-2	1:Experimental evidence at protein level	10000	0.9990	116	114	116	794	786	794	4568587136	4512998016	4568587136	10K(304.2071), 11C(57.0214), 11K(304.2071), 12C(57.0214), 12K(304.2071), 12M(15.9949), 13C(57.0214), 13K(304.2071), 13M(15.9949), 14K(304.2071), 14M(15.9949), 15K(304.2071), 17C(57.0214), 17K(304.2071), 18C(57.0214), 18K(304.2071), 19C(57.0214), 1C(57.0214), 1K(304.2071), 20K(304.2071), 23C(57.0214), 24M(15.9949), 26K(304.2071), 29K(304.2071), 2C(57.0214), 2K(304.2071), 2M(15.9949), 3C(57.0214), …
sp|P11277|SPTB1_HUMAN	P11277	SPTB1_HUMAN	SPTB	2137	59	Homo sapiens OX=9606	Spectrin beta chain, erythrocytic	1:Experimental evidence at protein level	10000	0.9990	114	112	114	242	239	242	2186236928	1856917728	1856917728	10K(304.2071), 11K(304.2071), 12C(57.0214), 12K(304.2071), 13K(304.2071), 13M(15.9949), 14K(304.2071), 14M(15.9949), 15C(57.0214), 15K(304.2071), 16K(304.2071), 16M(15.9949), 17K(304.2071), 18K(304.2071), 1K(304.2071), 21K(304.2071), 23K(304.2071), 25K(304.2071), 26K(304.2071), 2K(304.2071), 2M(15.9949), 3M(15.9949), 5C(57.0214), 5M(15.9949), 6C(57.0214), 6K(304.2071), 6M(15.9949), 7C(57.0214), 7…
sp|Q8NF91|SYNE1_HUMAN	Q8NF91	SYNE1_HUMAN	SYNE1	8797	14.9	Homo sapiens OX=9606	Nesprin-1	1:Experimental evidence at protein level	10000	0.9990	114	111	114	145	139	145	78653366	78653366	78653366	10C(57.0214), 10K(304.2071), 11C(57.0214), 11K(304.2071), 12K(304.2071), 13K(304.2071), 14K(304.2071), 15K(304.2071), 17C(57.0214), 17K(304.2071), 18K(304.2071), 1C(57.0214), 20C(57.0214), 24K(304.2071), 25K(304.2071), 2C(57.0214), 3C(57.0214), 4M(15.9949), 5C(57.0214), 5K(304.2071), 6C(57.0214), 6M(15.9949), 7C(57.0214), 7K(304.2071), 7M(15.9949), 8C(57.0214), 8K(304.2071), 8M(15.9949), 9C(57.02…
sp|Q5T4S7|UBR4_HUMAN	Q5T4S7	UBR4_HUMAN	UBR4	5183	25.9	Homo sapiens OX=9606	E3 ubiquitin-protein ligase UBR4	1:Experimental evidence at protein level	10000	0.9990	114	114	114	169	169	169	178509956	178509956	178509956	10C(57.0214), 10K(304.2071), 11C(57.0214), 11K(304.2071), 11M(15.9949), 12C(57.0214), 12K(304.2071), 13C(57.0214), 13K(304.2071), 14C(57.0214), 14K(304.2071), 15C(57.0214), 15K(304.2071), 16C(57.0214), 16K(304.2071), 17C(57.0214), 18C(57.0214), 18K(304.2071), 19K(304.2071), 1C(57.0214), 20K(304.2071), 21K(304.2071), 22C(57.0214), 23K(304.2071), 24K(304.2071), 2C(57.0214), 2K(304.2071), 30K(304.20…
sp|P35749|MYH11_HUMAN	P35749	MYH11_HUMAN	MYH11	1972	53.2	Homo sapiens OX=9606	Myosin-11	1:Experimental evidence at protein level	10000	0.9990	112	103	112	315	298	315	26027508416	827202080	940427904	10K(304.2071), 10M(15.9949), 11K(304.2071), 11M(15.9949), 12C(57.0214), 12K(304.2071), 12M(15.9949), 13C(57.0214), 13K(304.2071), 14K(304.2071), 15K(304.2071), 15M(15.9949), 16K(304.2071), 18K(304.2071), 18M(15.9949), 19K(304.2071), 1K(304.2071), 21K(304.2071), 23K(304.2071), 24K(304.2071), 2C(57.0214), 2K(304.2071), 2M(15.9949), 3C(57.0214), 3M(15.9949), 4M(15.9949), 5K(304.2071), 5M(15.9949), 6…
sp|Q13439|GOGA4_HUMAN	Q13439	GOGA4_HUMAN	GOLGA4	2230	51.4	Homo sapiens OX=9606	Golgin subfamily A member 4	1:Experimental evidence at protein level	10000	0.9990	111	111	111	188	188	188	230100492	230100492	230100492	10K(304.2071), 10M(15.9949), 11K(304.2071), 12K(304.2071), 12M(15.9949), 13K(304.2071), 14K(304.2071), 15K(304.2071), 16C(57.0214), 16K(304.2071), 18K(304.2071), 19K(304.2071), 1K(304.2071), 20K(304.2071), 21K(304.2071), 24K(304.2071), 2C(57.0214), 2K(304.2071), 2M(15.9949), 3C(57.0214), 4C(57.0214), 4M(15.9949), 5M(15.9949), 6M(15.9949), 7K(304.2071), 7M(15.9949), 8K(304.2071), 9K(304.2071), N-t…
sp|Q8WXH0|SYNE2_HUMAN	Q8WXH0	SYNE2_HUMAN	SYNE2	6885	18.5	Homo sapiens OX=9606	Nesprin-2	1:Experimental evidence at protein level	10000	0.9990	110	108	110	137	135	137	273320276	273320276	273320276	10K(304.2071), 11K(304.2071), 12C(57.0214), 12K(304.2071), 13K(304.2071), 14K(304.2071), 14M(15.9949), 15K(304.2071), 16K(304.2071), 17K(304.2071), 18K(304.2071), 1C(57.0214), 1K(304.2071), 20K(304.2071), 21K(304.2071), 22K(304.2071), 25K(304.2071), 29K(304.2071), 2C(57.0214), 3C(57.0214), 3K(304.2071), 3M(15.9949), 4C(57.0214), 5C(57.0214), 5M(15.9949), 6C(57.0214), 6K(304.2071), 6M(15.9949), 7C…
sp|Q14789|GOGB1_HUMAN	Q14789	GOGB1_HUMAN	GOLGB1	3259	38.4	Homo sapiens OX=9606	Golgin subfamily B member 1	1:Experimental evidence at protein level	10000	0.9990	110	108	110	153	151	153	113135050	113135050	113135050	10K(304.2071), 11C(57.0214), 11K(304.2071), 11M(15.9949), 12K(304.2071), 13K(304.2071), 13M(15.9949), 14K(304.2071), 15K(304.2071), 16K(304.2071), 18K(304.2071), 19K(304.2071), 1C(57.0214), 1K(304.2071), 20K(304.2071), 21K(304.2071), 22M(15.9949), 2C(57.0214), 2K(304.2071), 2M(15.9949), 3M(15.9949), 7K(304.2071), 8C(57.0214), 8K(304.2071), 9K(304.2071), N-term(304.2071)
sp|P46821|MAP1B_HUMAN	P46821	MAP1B_HUMAN	MAP1B	2468	57.1	Homo sapiens OX=9606	Microtubule-associated protein 1B	1:Experimental evidence at protein level	10000	0.9990	109	105	109	270	265	270	351576176	351576176	351576176	10K(304.2071), 11C(57.0214), 11K(304.2071), 12K(304.2071), 13K(304.2071), 13M(15.9949), 14K(304.2071), 15C(57.0214), 15K(304.2071), 15M(15.9949), 17K(304.2071), 18C(57.0214), 18K(304.2071), 19C(57.0214), 19K(304.2071), 19M(15.9949), 1K(304.2071), 20K(304.2071), 20M(15.9949), 21K(304.2071), 21M(15.9949), 22K(304.2071), 23C(57.0214), 23K(304.2071), 24K(304.2071), 25K(304.2071), 26K(304.2071), 27K(3…
sp|O75923|DYSF_HUMAN	O75923	DYSF_HUMAN	DYSF	2080	59.1	Homo sapiens OX=9606	Dysferlin	1:Experimental evidence at protein level	10000	0.9990	107	98	107	276	255	276	836879680	836879680	836879680	10K(304.2071), 11C(57.0214), 11K(304.2071), 12K(304.2071), 12M(15.9949), 13C(57.0214), 13K(304.2071), 14C(57.0214), 14K(304.2071), 14M(15.9949), 15K(304.2071), 16C(57.0214), 16K(304.2071), 17C(57.0214), 17K(304.2071), 17M(15.9949), 18C(57.0214), 18K(304.2071), 19C(57.0214), 19K(304.2071), 1C(57.0214), 1C(57.0214), 1K(304.2071), 20K(304.2071), 21C(57.0214), 21K(304.2071), 22K(304.2071), 23K(304.20…
sp|Q8IUG5|MY18B_HUMAN	Q8IUG5	MY18B_HUMAN	MYO18B	2567	43.8	Homo sapiens OX=9606	Unconventional myosin-XVIIIb	1:Experimental evidence at protein level	10000	0.9990	106	104	106	166	164	166	703963000	180471844	703963000	10K(304.2071), 10M(15.9949), 11C(57.0214), 11K(304.2071), 11M(15.9949), 12C(57.0214), 12K(304.2071), 12M(15.9949), 13C(57.0214), 13K(304.2071), 13M(15.9949), 14K(304.2071), 15K(304.2071), 16K(304.2071), 16M(15.9949), 17K(304.2071), 18K(304.2071), 19K(304.2071), 1C(57.0214), 1K(304.2071), 22K(304.2071), 23K(304.2071), 2C(57.0214), 2K(304.2071), 2M(15.9949), 3C(57.0214), 3M(15.9949), 4C(57.0214), 5…
sp|O75369|FLNB_HUMAN	O75369	FLNB_HUMAN	FLNB	2602	52	Homo sapiens OX=9606	Filamin-B	1:Experimental evidence at protein level	10000	0.9990	103	103	103	225	225	225	4504907776	339348888	339348888	10K(304.2071), 10M(15.9949), 11C(57.0214), 11K(304.2071), 11M(15.9949), 12K(304.2071), 13C(57.0214), 13K(304.2071), 13M(15.9949), 14K(304.2071), 15K(304.2071), 16C(57.0214), 16K(304.2071), 17K(304.2071), 18K(304.2071), 19K(304.2071), 1C(57.0214), 20K(304.2071), 21K(304.2071), 22K(304.2071), 24K(304.2071), 27K(304.2071), 29M(15.9949), 2K(304.2071), 2M(15.9949), 32K(304.2071), 33K(304.2071), 3C(57.…
sp|P35573|GDE_HUMAN	P35573	GDE_HUMAN	AGL	1532	72.1	Homo sapiens OX=9606	Glycogen debranching enzyme	1:Experimental evidence at protein level	10000	0.9990	102	102	102	341	341	341	1345248256	1345248256	1345248256	10C(57.0214), 10K(304.2071), 11K(304.2071), 12C(57.0214), 12K(304.2071), 12M(15.9949), 14K(304.2071), 14M(15.9949), 15M(15.9949), 16C(57.0214), 16K(304.2071), 17C(57.0214), 17K(304.2071), 19K(304.2071), 1C(57.0214), 1K(304.2071), 20K(304.2071), 21K(304.2071), 26K(304.2071), 27M(15.9949), 29K(304.2071), 2C(57.0214), 2M(15.9949), 3C(57.0214), 3M(15.9949), 4C(57.0214), 4K(304.2071), 5C(57.0214), 5M(…
sp|Q7Z406|MYH14_HUMAN	Q7Z406	MYH14_HUMAN	MYH14	1995	48.3	Homo sapiens OX=9606	Myosin-14	1:Experimental evidence at protein level	10000	0.9990	100	97	100	193	189	193	25735664832	377211776	377211776	10K(304.2071), 11K(304.2071), 12K(304.2071), 12M(15.9949), 13K(304.2071), 14K(304.2071), 14M(15.9949), 15K(304.2071), 17K(304.2071), 18K(304.2071), 1K(304.2071), 20K(304.2071), 2M(15.9949), 3M(15.9949), 4M(15.9949), 5M(15.9949), 6C(57.0214), 7C(57.0214), 7K(304.2071), 7M(15.9949), 8C(57.0214), 8K(304.2071), 9C(57.0214), 9K(304.2071), 9M(15.9949), N-term(304.2071), N-term(42.0106)
sp|E9PAV3|NACAM_HUMAN	E9PAV3	NACAM_HUMAN	NACA	2078	68.1	Homo sapiens OX=9606	Nascent polypeptide-associated complex subunit alpha, muscle-specific form	1:Experimental evidence at protein level	10000	0.9990	99	93	99	342	311	342	2061864000	2061864000	2061864000	10K(304.2071), 11C(57.0214), 11K(304.2071), 11M(15.9949), 12K(304.2071), 13K(304.2071), 14K(304.2071), 15K(304.2071), 15M(15.9949), 16K(304.2071), 17C(57.0214), 17K(304.2071), 18K(304.2071), 19K(304.2071), 1K(304.2071), 1M(15.9949), 20K(304.2071), 21K(304.2071), 22K(304.2071), 23K(304.2071), 24K(304.2071), 27C(57.0214), 27K(304.2071), 29K(304.2071), 2C(57.0214), 35K(304.2071), 41K(304.2071), 4M(1…
sp|P18206|VINC_HUMAN	P18206	VINC_HUMAN	VCL	1134	78.7	Homo sapiens OX=9606	Vinculin	1:Experimental evidence at protein level	10000	0.9990	99	99	99	751	751	751	4335927936	4335927936	4335927936	10K(304.2071), 10M(15.9949), 11K(304.2071), 11M(15.9949), 12K(304.2071), 13K(304.2071), 14K(304.2071), 14M(15.9949), 15K(304.2071), 16K(304.2071), 18M(15.9949), 19K(304.2071), 19M(15.9949), 1C(57.0214), 1K(304.2071), 1M(15.9949), 20K(304.2071), 21K(304.2071), 23M(15.9949), 27K(304.2071), 28K(304.2071), 2M(15.9949), 3K(304.2071), 3M(15.9949), 4M(15.9949), 5C(57.0214), 5M(15.9949), 6C(57.0214), 6K(…
sp|Q14152|EIF3A_HUMAN	Q14152	EIF3A_HUMAN	EIF3A	1382	58.8	Homo sapiens OX=9606	Eukaryotic translation initiation factor 3 subunit A	1:Experimental evidence at protein level	10000	0.9990	98	96	98	195	192	195	383377488	383377488	383377488	10K(304.2071), 11K(304.2071), 12K(304.2071), 12M(15.9949), 13K(304.2071), 14K(304.2071), 16M(15.9949), 18K(304.2071), 18M(15.9949), 1K(304.2071), 2C(57.0214), 2K(304.2071), 2M(15.9949), 3C(57.0214), 3M(15.9949), 4M(15.9949), 5C(57.0214), 5K(304.2071), 5M(15.9949), 6M(15.9949), 7K(304.2071), 7M(15.9949), 8K(304.2071), 9K(304.2071), N-term(304.2071)
sp|P35580|MYH10_HUMAN	P35580	MYH10_HUMAN	MYH10	1976	49.6	Homo sapiens OX=9606	Myosin-10	1:Experimental evidence at protein level	10000	0.9990	97	92	97	222	216	222	26383137152	1948785824	1948785824	10K(304.2071), 10M(15.9949), 11K(304.2071), 12K(304.2071), 12M(15.9949), 13K(304.2071), 14K(304.2071), 15K(304.2071), 15M(15.9949), 16K(304.2071), 17C(57.0214), 17K(304.2071), 18M(15.9949), 19K(304.2071), 1K(304.2071), 20K(304.2071), 20M(15.9949), 21K(304.2071), 23K(304.2071), 25K(304.2071), 29C(57.0214), 2C(57.0214), 2K(304.2071), 2M(15.9949), 37K(304.2071), 3M(15.9949), 4C(57.0214), 4M(15.9949)…
sp|Q14980|NUMA1_HUMAN	Q14980	NUMA1_HUMAN	NUMA1	2115	50.4	Homo sapiens OX=9606	Nuclear mitotic apparatus protein 1	1:Experimental evidence at protein level	10000	0.9990	96	93	96	169	162	169	662237972	662237972	662237972	10K(304.2071), 11K(304.2071), 12K(304.2071), 13K(304.2071), 14K(304.2071), 15K(304.2071), 16C(57.0214), 16K(304.2071), 19K(304.2071), 1K(304.2071), 21K(304.2071), 21M(15.9949), 22K(304.2071), 2C(57.0214), 30K(304.2071), 3C(57.0214), 3M(15.9949), 4M(15.9949), 5C(57.0214), 5M(15.9949), 6C(57.0214), 6M(15.9949), 7C(57.0214), 7K(304.2071), 7M(15.9949), 8C(57.0214), 8K(304.2071), 9K(304.2071), 9M(15.9…
sp|O95425|SVIL_HUMAN	O95425	SVIL_HUMAN	SVIL	2214	51.2	Homo sapiens OX=9606	Supervillin	1:Experimental evidence at protein level	10000	0.9990	95	95	95	173	173	173	205654588	205654588	205654588	10C(57.0214), 10K(304.2071), 11K(304.2071), 11M(15.9949), 12C(57.0214), 12K(304.2071), 13K(304.2071), 14C(57.0214), 14K(304.2071), 15K(304.2071), 16C(57.0214), 17C(57.0214), 17K(304.2071), 18K(304.2071), 19K(304.2071), 19M(15.9949), 1C(57.0214), 22C(57.0214), 23K(304.2071), 24K(304.2071), 27K(304.2071), 2C(57.0214), 2K(304.2071), 3C(57.0214), 3M(15.9949), 4C(57.0214), 4K(304.2071), 4M(15.9949), 5…
sp|P12270|TPR_HUMAN	P12270	TPR_HUMAN	TPR	2363	41.4	Homo sapiens OX=9606	Nucleoprotein TPR	1:Experimental evidence at protein level	10000	0.9990	94	92	94	149	146	149	256353432	191977864	256353432	10K(304.2071), 10M(15.9949), 11K(304.2071), 12K(304.2071), 12M(15.9949), 13K(304.2071), 14K(304.2071), 15K(304.2071), 16K(304.2071), 18K(304.2071), 19K(304.2071), 1K(304.2071), 21K(304.2071), 22K(304.2071), 24K(304.2071), 26K(304.2071), 2K(304.2071), 2M(15.9949), 3K(304.2071), 3M(15.9949), 4M(15.9949), 5M(15.9949), 6M(15.9949), 7K(304.2071), 8C(57.0214), 8K(304.2071), 9K(304.2071), N-term(304.207…
sp|P55268|LAMB2_HUMAN	P55268	LAMB2_HUMAN	LAMB2	1798	68.2	Homo sapiens OX=9606	Laminin subunit beta-2	1:Experimental evidence at protein level	10000	0.9990	94	93	94	219	218	219	818320640	818320640	818320640	10C(57.0214), 10K(304.2071), 11C(57.0214), 11K(304.2071), 12C(57.0214), 12K(304.2071), 13C(57.0214), 13M(15.9949), 15C(57.0214), 15K(304.2071), 15M(15.9949), 16C(57.0214), 16K(304.2071), 17C(57.0214), 17K(304.2071), 18C(57.0214), 18K(304.2071), 19C(57.0214), 19K(304.2071), 1C(57.0214), 20C(57.0214), 21C(57.0214), 22C(57.0214), 23K(304.2071), 25C(57.0214), 25K(304.2071), 27C(57.0214), 28C(57.0214)…
sp|O76041|NEBL_HUMAN	O76041	NEBL_HUMAN	NEBL	1014	77.2	Homo sapiens OX=9606	Nebulette	1:Experimental evidence at protein level	10000	0.9990	94	92	94	443	436	443	3493699264	3493699264	3493699264	10K(304.2071), 10M(15.9949), 11K(304.2071), 11M(15.9949), 12K(304.2071), 12M(15.9949), 13K(304.2071), 14K(304.2071), 15K(304.2071), 16K(304.2071), 16M(15.9949), 17K(304.2071), 18K(304.2071), 1C(57.0214), 1K(304.2071), 1M(15.9949), 20K(304.2071), 22M(15.9949), 23K(304.2071), 24K(304.2071), 2K(304.2071), 2M(15.9949), 3K(304.2071), 3M(15.9949), 4M(15.9949), 5M(15.9949), 6K(304.2071), 6M(15.9949), 7K…
sp|Q92616|GCN1_HUMAN	Q92616	GCN1_HUMAN	GCN1	2671	38.7	Homo sapiens OX=9606	eIF-2-alpha kinase activator GCN1	1:Experimental evidence at protein level	10000	0.9990	93	93	93	129	129	129	194747028	194747028	194747028	10K(304.2071), 11C(57.0214), 11K(304.2071), 12K(304.2071), 13K(304.2071), 14K(304.2071), 15K(304.2071), 16K(304.2071), 17K(304.2071), 18K(304.2071), 19K(304.2071), 1K(304.2071), 21K(304.2071), 22K(304.2071), 23K(304.2071), 2C(57.0214), 2K(304.2071), 2M(15.9949), 3C(57.0214), 5C(57.0214), 6M(15.9949), 7K(304.2071), 8C(57.0214), 8K(304.2071), 8M(15.9949), 9C(57.0214), 9K(304.2071), 9M(15.9949), N-t…
sp|P0C0L4|CO4A_HUMAN	P0C0L4	CO4A_HUMAN	C4A	1744	59.2	Homo sapiens OX=9606	Complement C4-A	1:Experimental evidence at protein level	10000	0.9990	92	5	92	278	11	278	1611389952	228106088	1611389952	10K(304.2071), 11C(57.0214), 11K(304.2071), 11M(15.9949), 12K(304.2071), 12M(15.9949), 13C(57.0214), 13K(304.2071), 13M(15.9949), 14C(57.0214), 14K(304.2071), 15C(57.0214), 15K(304.2071), 16K(304.2071), 17K(304.2071), 18C(57.0214), 18M(15.9949), 19K(304.2071), 1C(57.0214), 1C(57.0214), 1K(304.2071), 22C(57.0214), 22K(304.2071), 25K(304.2071), 26K(304.2071), 2C(57.0214), 2M(15.9949), 39K(304.2071)…
sp|Q86UP2|KTN1_HUMAN	Q86UP2	KTN1_HUMAN	KTN1	1357	69.6	Homo sapiens OX=9606	Kinectin	1:Experimental evidence at protein level	10000	0.9990	92	92	92	223	223	223	948280752	948280752	948280752	10K(304.2071), 11C(57.0214), 11K(304.2071), 12K(304.2071), 13C(57.0214), 13K(304.2071), 13M(15.9949), 14K(304.2071), 15K(304.2071), 16K(304.2071), 17K(304.2071), 18K(304.2071), 19K(304.2071), 1K(304.2071), 22K(304.2071), 25K(304.2071), 2C(57.0214), 2K(304.2071), 2M(15.9949), 31K(304.2071), 3M(15.9949), 4K(304.2071), 4M(15.9949), 5M(15.9949), 6M(15.9949), 7K(304.2071), 7M(15.9949), 8K(304.2071), 9…
sp|P02768|ALBU_HUMAN	P02768	ALBU_HUMAN	ALB	609	93.1	Homo sapiens	Serum albumin	1:Experimental evidence at protein level	10000	0.9990	91	80	91	2786	2576	2786	64506189824	57754187776	64506189824	10C(57.0214), 10K(304.2071), 11C(57.0214), 11K(304.2071), 12C(57.0214), 12K(304.2071), 12M(15.9949), 13C(57.0214), 13K(304.2071), 14C(57.0214), 14K(304.2071), 14M(15.9949), 15K(304.2071), 16C(57.0214), 16K(304.2071), 17C(57.0214), 17K(304.2071), 18C(57.0214), 18K(304.2071), 19K(304.2071), 1C(57.0214), 1C(57.0214), 1K(304.2071), 1M(15.9949), 20C(57.0214), 20K(304.2071), 21K(304.2071), 22K(304.2071…
sp|Q00610|CLH1_HUMAN	Q00610	CLH1_HUMAN	CLTC	1675	58.1	Homo sapiens OX=9606	Clathrin heavy chain 1	1:Experimental evidence at protein level	10000	0.9990	90	72	90	264	206	264	1719820256	1698415584	1719820256	10K(304.2071), 10M(15.9949), 11C(57.0214), 11M(15.9949), 12C(57.0214), 12K(304.2071), 12M(15.9949), 13C(57.0214), 13K(304.2071), 14K(304.2071), 15K(304.2071), 16K(304.2071), 17K(304.2071), 18C(57.0214), 18K(304.2071), 18M(15.9949), 19K(304.2071), 1C(57.0214), 1K(304.2071), 20K(304.2071), 23K(304.2071), 24K(304.2071), 24M(15.9949), 26K(304.2071), 28K(304.2071), 29K(304.2071), 2K(304.2071), 2M(15.9…
sp|P48681|NEST_HUMAN	P48681	NEST_HUMAN	NES	1621	65.9	Homo sapiens OX=9606	Nestin	1:Experimental evidence at protein level	10000	0.9990	90	89	90	236	232	236	858617568	858617568	858617568	10C(57.0214), 10K(304.2071), 11K(304.2071), 12K(304.2071), 12M(15.9949), 13K(304.2071), 15K(304.2071), 16K(304.2071), 17C(57.0214), 17K(304.2071), 18K(304.2071), 19K(304.2071), 19M(15.9949), 1C(57.0214), 22K(304.2071), 24K(304.2071), 29K(304.2071), 31K(304.2071), 33K(304.2071), 4M(15.9949), 5C(57.0214), 6M(15.9949), 7K(304.2071), 8K(304.2071), 9C(57.0214), 9K(304.2071), 9M(15.9949), N-term(304.20…
sp|Q07157|ZO1_HUMAN	Q07157	ZO1_HUMAN	TJP1	1748	66.4	Homo sapiens OX=9606	Tight junction protein ZO-1	1:Experimental evidence at protein level	10000	0.9990	89	86	89	193	189	193	432553152	432553152	432553152	10K(304.2071), 11C(57.0214), 11K(304.2071), 12K(304.2071), 13K(304.2071), 13M(15.9949), 14C(57.0214), 14K(304.2071), 15K(304.2071), 16K(304.2071), 17K(304.2071), 17M(15.9949), 18K(304.2071), 19K(304.2071), 1C(57.0214), 1K(304.2071), 20K(304.2071), 21K(304.2071), 22K(304.2071), 28K(304.2071), 29K(304.2071), 2K(304.2071), 35K(304.2071), 3K(304.2071), 3M(15.9949), 4M(15.9949), 6K(304.2071), 7K(304.2…
sp|P42704|LPPRC_HUMAN	P42704	LPPRC_HUMAN	LRPPRC	1394	71.4	Homo sapiens OX=9606	Leucine-rich PPR motif-containing protein, mitochondrial	1:Experimental evidence at protein level	10000	0.9990	89	88	89	300	299	300	1839604864	1839604864	1839604864	10K(304.2071), 10M(15.9949), 11K(304.2071), 12C(57.0214), 12K(304.2071), 12M(15.9949), 13C(57.0214), 13K(304.2071), 14K(304.2071), 14M(15.9949), 15C(57.0214), 15K(304.2071), 16K(304.2071), 17C(57.0214), 17K(304.2071), 17M(15.9949), 18C(57.0214), 1C(57.0214), 1K(304.2071), 20K(304.2071), 21C(57.0214), 21K(304.2071), 24K(304.2071), 25K(304.2071), 29K(304.2071), 2C(57.0214), 2M(15.9949), 3K(304.2071…
sp|Q9HBL0|TENS1_HUMAN	Q9HBL0	TENS1_HUMAN	TNS1	1735	71	Homo sapiens OX=9606	Tensin-1	1:Experimental evidence at protein level	10000	0.9990	88	84	88	335	327	335	1027295968	1027295968	1027295968	10C(57.0214), 11C(57.0214), 11K(304.2071), 12M(15.9949), 13K(304.2071), 14C(57.0214), 14K(304.2071), 15M(15.9949), 16K(304.2071), 16M(15.9949), 17K(304.2071), 18K(304.2071), 18M(15.9949), 19K(304.2071), 1K(304.2071), 20K(304.2071), 21K(304.2071), 22K(304.2071), 23K(304.2071), 23M(15.9949), 26K(304.2071), 27C(57.0214), 28K(304.2071), 29K(304.2071), 2C(57.0214), 2M(15.9949), 30K(304.2071), 32K(304.…
sp|Q12955|ANK3_HUMAN	Q12955	ANK3_HUMAN	ANK3	4377	25.6	Homo sapiens OX=9606	Ankyrin-3	1:Experimental evidence at protein level	10000	0.9990	88	76	88	225	193	225	649932528	566652872	649932528	10C(57.0214), 10K(304.2071), 11K(304.2071), 11M(15.9949), 12C(57.0214), 12K(304.2071), 13K(304.2071), 13M(15.9949), 14C(57.0214), 14K(304.2071), 14M(15.9949), 15K(304.2071), 16K(304.2071), 17K(304.2071), 18K(304.2071), 19K(304.2071), 1C(57.0214), 1K(304.2071), 20K(304.2071), 21K(304.2071), 22K(304.2071), 23K(304.2071), 25M(15.9949), 27K(304.2071), 2C(57.0214), 2M(15.9949), 32K(304.2071), 33K(304.…
sp|P02751|FINC_HUMAN	P02751	FINC_HUMAN	FN1	2477	48	Homo sapiens OX=9606	Fibronectin	1:Experimental evidence at protein level	10000	0.9990	87	87	87	194	194	194	384756104	384756104	384756104	10C(57.0214), 10K(304.2071), 11C(57.0214), 11K(304.2071), 12C(57.0214), 12K(304.2071), 13C(57.0214), 13K(304.2071), 14C(57.0214), 14K(304.2071), 16K(304.2071), 17K(304.2071), 17M(15.9949), 18K(304.2071), 19K(304.2071), 1C(57.0214), 20M(15.9949), 21K(304.2071), 22K(304.2071), 24C(57.0214), 24K(304.2071), 2C(57.0214), 2K(304.2071), 3C(57.0214), 3K(304.2071), 3M(15.9949), 4C(57.0214), 4M(15.9949), 5…
sp|Q02952|AKA12_HUMAN	Q02952	AKA12_HUMAN	AKAP12	1782	65.1	Homo sapiens OX=9606	A-kinase anchor protein 12	1:Experimental evidence at protein level	10000	0.9990	86	86	86	209	209	209	319087576	319087576	319087576	10C(57.0214), 10K(304.2071), 11K(304.2071), 12C(57.0214), 12K(304.2071), 13K(304.2071), 14K(304.2071), 15K(304.2071), 15M(15.9949), 16C(57.0214), 16K(304.2071), 17C(57.0214), 17K(304.2071), 18K(304.2071), 18M(15.9949), 19K(304.2071), 1K(304.2071), 20C(57.0214), 20K(304.2071), 21K(304.2071), 22K(304.2071), 25K(304.2071), 26K(304.2071), 27K(304.2071), 29K(304.2071), 2K(304.2071), 2M(15.9949), 30K(3…
sp|A3KMH1|VWA8_HUMAN	A3KMH1	VWA8_HUMAN	VWA8	1905	49.9	Homo sapiens OX=9606	von Willebrand factor A domain-containing protein 8	1:Experimental evidence at protein level	10000	0.9990	85	85	85	169	169	169	408346024	408346024	408346024	10C(57.0214), 10K(304.2071), 11K(304.2071), 11M(15.9949), 12C(57.0214), 12K(304.2071), 12M(15.9949), 13K(304.2071), 14K(304.2071), 14M(15.9949), 15K(304.2071), 16K(304.2071), 16M(15.9949), 18K(304.2071), 19K(304.2071), 19M(15.9949), 1C(57.0214), 1K(304.2071), 20K(304.2071), 21K(304.2071), 2K(304.2071), 2M(15.9949), 3C(57.0214), 4C(57.0214), 5M(15.9949), 6C(57.0214), 6M(15.9949), 7C(57.0214), 7K(3…
sp|Q15075|EEA1_HUMAN	Q15075	EEA1_HUMAN	EEA1	1411	57.8	Homo sapiens OX=9606	Early endosome antigen 1	1:Experimental evidence at protein level	10000	0.9990	84	79	84	177	169	177	312740928	312740928	312740928	10C(57.0214), 10K(304.2071), 11K(304.2071), 11M(15.9949), 12K(304.2071), 12M(15.9949), 13C(57.0214), 13K(304.2071), 14K(304.2071), 15K(304.2071), 16K(304.2071), 17K(304.2071), 18K(304.2071), 1C(57.0214), 1K(304.2071), 23K(304.2071), 2C(57.0214), 2K(304.2071), 4C(57.0214), 4M(15.9949), 5C(57.0214), 6M(15.9949), 7C(57.0214), 7K(304.2071), 7M(15.9949), 8K(304.2071), 9K(304.2071), 9M(15.9949), N-term…
sp|P11047|LAMC1_HUMAN	P11047	LAMC1_HUMAN	LAMC1	1609	61.7	Homo sapiens OX=9606	Laminin subunit gamma-1	1:Experimental evidence at protein level	10000	0.9990	84	84	84	279	279	279	853107264	853107264	853107264	10C(57.0214), 10K(304.2071), 10M(15.9949), 11C(57.0214), 11K(304.2071), 11M(15.9949), 12C(57.0214), 13C(57.0214), 13K(304.2071), 14C(57.0214), 14K(304.2071), 15C(57.0214), 15K(304.2071), 15M(15.9949), 16C(57.0214), 16K(304.2071), 17C(57.0214), 17K(304.2071), 17M(15.9949), 18C(57.0214), 19K(304.2071), 1C(57.0214), 1K(304.2071), 20C(57.0214), 20K(304.2071), 21K(304.2071), 22C(57.0214), 23C(57.0214)…
sp|O15061|SYNEM_HUMAN	O15061	SYNEM_HUMAN	SYNM	1565	54.2	Homo sapiens OX=9606	Synemin	1:Experimental evidence at protein level	10000	0.9990	83	82	83	170	168	170	763615224	763615224	763615224	10K(304.2071), 12M(15.9949), 13K(304.2071), 14K(304.2071), 15K(304.2071), 15M(15.9949), 16K(304.2071), 18K(304.2071), 19K(304.2071), 27K(304.2071), 29K(304.2071), 2C(57.0214), 2K(304.2071), 4C(57.0214), 4M(15.9949), 5M(15.9949), 6M(15.9949), 7K(304.2071), 8K(304.2071), 9K(304.2071), 9M(15.9949), N-term(304.2071)
sp|Q92614|MY18A_HUMAN	Q92614	MY18A_HUMAN	MYO18A	2054	42.4	Homo sapiens OX=9606	Unconventional myosin-XVIIIa	1:Experimental evidence at protein level	10000	0.9990	82	81	82	145	144	145	1198015488	311572488	311572488	10C(57.0214), 10K(304.2071), 11K(304.2071), 12K(304.2071), 13K(304.2071), 14K(304.2071), 15K(304.2071), 15M(15.9949), 16K(304.2071), 17K(304.2071), 17M(15.9949), 18K(304.2071), 19K(304.2071), 1K(304.2071), 20K(304.2071), 21K(304.2071), 22K(304.2071), 23K(304.2071), 2K(304.2071), 2M(15.9949), 3C(57.0214), 3M(15.9949), 4C(57.0214), 5M(15.9949), 6C(57.0214), 6M(15.9949), 7C(57.0214), 7K(304.2071), 8…
sp|P46940|IQGA1_HUMAN	P46940	IQGA1_HUMAN	IQGAP1	1657	61.4	Homo sapiens OX=9606	Ras GTPase-activating-like protein IQGAP1	1:Experimental evidence at protein level	10000	0.9990	82	78	82	170	161	170	570810240	570810240	570810240	10C(57.0214), 10K(304.2071), 10M(15.9949), 11K(304.2071), 11M(15.9949), 12K(304.2071), 12M(15.9949), 13C(57.0214), 13K(304.2071), 14K(304.2071), 15K(304.2071), 16K(304.2071), 17C(57.0214), 17K(304.2071), 18K(304.2071), 19K(304.2071), 1K(304.2071), 20K(304.2071), 22K(304.2071), 25K(304.2071), 2C(57.0214), 2K(304.2071), 2M(15.9949), 3M(15.9949), 5M(15.9949), 6C(57.0214), 6M(15.9949), 7C(57.0214), 7…
sp|Q9BX66|SRBS1_HUMAN	Q9BX66	SRBS1_HUMAN	SORBS1	1292	68.5	Homo sapiens OX=9606	Sorbin and SH3 domain-containing protein 1	1:Experimental evidence at protein level	10000	0.9990	81	79	81	250	248	250	1247353024	814822592	821060208	10K(304.2071), 10M(15.9949), 11K(304.2071), 11M(15.9949), 12K(304.2071), 13K(304.2071), 14K(304.2071), 15K(304.2071), 16K(304.2071), 17C(57.0214), 17K(304.2071), 18K(304.2071), 19K(304.2071), 1C(57.0214), 1K(304.2071), 2C(57.0214), 35K(304.2071), 3M(15.9949), 4C(57.0214), 4K(304.2071), 5C(57.0214), 5K(304.2071), 6M(15.9949), 7K(304.2071), 8K(304.2071), 8M(15.9949), 9C(57.0214), 9K(304.2071), N-te…
sp|P02549|SPTA1_HUMAN	P02549	SPTA1_HUMAN	SPTA1	2419	39.4	Homo sapiens OX=9606	Spectrin alpha chain, erythrocytic 1	1:Experimental evidence at protein level	10000	0.9990	80	80	80	125	125	125	167871520	167871520	167871520	10K(304.2071), 10M(15.9949), 11C(57.0214), 11K(304.2071), 12K(304.2071), 13K(304.2071), 15K(304.2071), 15M(15.9949), 16K(304.2071), 17K(304.2071), 19K(304.2071), 1C(57.0214), 1K(304.2071), 21K(304.2071), 22K(304.2071), 23K(304.2071), 2K(304.2071), 2M(15.9949), 3C(57.0214), 5M(15.9949), 6C(57.0214), 7K(304.2071), 8C(57.0214), 8K(304.2071), 9K(304.2071), N-term(304.2071)
sp|P30622|CLIP1_HUMAN	P30622	CLIP1_HUMAN	CLIP1	1438	52.8	Homo sapiens OX=9606	CAP-Gly domain-containing linker protein 1	1:Experimental evidence at protein level	10000	0.9990	80	70	80	146	130	146	369212008	352685000	369212008	10K(304.2071), 11K(304.2071), 12K(304.2071), 12M(15.9949), 13K(304.2071), 14K(304.2071), 15K(304.2071), 15M(15.9949), 16K(304.2071), 17K(304.2071), 18K(304.2071), 1K(304.2071), 21K(304.2071), 27K(304.2071), 2K(304.2071), 2M(15.9949), 3K(304.2071), 4C(57.0214), 5M(15.9949), 6K(304.2071), 6M(15.9949), 7K(304.2071), 7M(15.9949), 8C(57.0214), 8K(304.2071), 8M(15.9949), 9C(57.0214), 9K(304.2071), 9M(1…
sp|Q5VTT5|MYOM3_HUMAN	Q5VTT5	MYOM3_HUMAN	MYOM3	1437	62.3	Homo sapiens OX=9606	Myomesin-3	1:Experimental evidence at protein level	10000	0.9990	80	80	80	243	243	243	1430432064	1430432064	1430432064	10K(304.2071), 11C(57.0214), 11K(304.2071), 12K(304.2071), 13K(304.2071), 14K(304.2071), 15K(304.2071), 15M(15.9949), 16K(304.2071), 17C(57.0214), 18C(57.0214), 18M(15.9949), 19C(57.0214), 19K(304.2071), 1C(57.0214), 1K(304.2071), 20K(304.2071), 24K(304.2071), 2C(57.0214), 2M(15.9949), 3C(57.0214), 3M(15.9949), 4M(15.9949), 5C(57.0214), 6C(57.0214), 6K(304.2071), 7K(304.2071), 7M(15.9949), 8K(304…
sp|Q02218|ODO1_HUMAN	Q02218	ODO1_HUMAN	OGDH	1023	68.9	Homo sapiens OX=9606	2-oxoglutarate dehydrogenase complex component E1	1:Experimental evidence at protein level	10000	0.9990	79	60	79	590	513	590	9358031616	7506854400	9358031616	10K(304.2071), 10M(15.9949), 11K(304.2071), 11M(15.9949), 12C(57.0214), 12K(304.2071), 12M(15.9949), 13K(304.2071), 13M(15.9949), 14K(304.2071), 15K(304.2071), 15M(15.9949), 16K(304.2071), 16M(15.9949), 17K(304.2071), 18K(304.2071), 18M(15.9949), 19C(57.0214), 19K(304.2071), 1K(304.2071), 20K(304.2071), 21C(57.0214), 21K(304.2071), 21M(15.9949), 22K(304.2071), 23K(304.2071), 25K(304.2071), 2C(57.…
sp|Q8WWI1|LMO7_HUMAN	Q8WWI1	LMO7_HUMAN	LMO7	1683	47.3	Homo sapiens OX=9606	LIM domain only protein 7	1:Experimental evidence at protein level	10000	0.9990	78	77	78	199	197	199	393729544	386845312	393729544	10K(304.2071), 11K(304.2071), 12K(304.2071), 12M(15.9949), 13K(304.2071), 14K(304.2071), 15K(304.2071), 16K(304.2071), 1C(57.0214), 1K(304.2071), 20K(304.2071), 22K(304.2071), 26K(304.2071), 27K(304.2071), 2C(57.0214), 2M(15.9949), 31K(304.2071), 3C(57.0214), 3M(15.9949), 4C(57.0214), 4M(15.9949), 5C(57.0214), 5M(15.9949), 6C(57.0214), 6M(15.9949), 7K(304.2071), 7M(15.9949), 8K(304.2071), 8M(15.9…
sp|P01023|A2MG_HUMAN	P01023	A2MG_HUMAN	A2M	1474	64.7	Homo sapiens OX=9606	Alpha-2-macroglobulin	1:Experimental evidence at protein level	10000	0.9990	78	66	78	315	283	315	2104973632	2104973632	2104973632	10C(57.0214), 10K(304.2071), 10M(15.9949), 11C(57.0214), 11K(304.2071), 11M(15.9949), 12K(304.2071), 13K(304.2071), 14K(304.2071), 15C(57.0214), 15K(304.2071), 16C(57.0214), 16K(304.2071), 17C(57.0214), 17K(304.2071), 17M(15.9949), 18K(304.2071), 19C(57.0214), 19K(304.2071), 1K(304.2071), 20K(304.2071), 21K(304.2071), 22K(304.2071), 23K(304.2071), 24K(304.2071), 26K(304.2071), 27K(304.2071), 2C(5…
sp|Q709C8|VP13C_HUMAN	Q709C8	VP13C_HUMAN	VPS13C	3753	22.8	Homo sapiens OX=9606	Intermembrane lipid transfer protein VPS13C	1:Experimental evidence at protein level	10000	0.9990	76	75	76	105	104	105	162209472	162209472	162209472	10K(304.2071), 11K(304.2071), 12C(57.0214), 12K(304.2071), 13K(304.2071), 14K(304.2071), 15K(304.2071), 16K(304.2071), 16M(15.9949), 19K(304.2071), 1C(57.0214), 1K(304.2071), 20K(304.2071), 21K(304.2071), 2C(57.0214), 2K(304.2071), 2M(15.9949), 6M(15.9949), 7C(57.0214), 7K(304.2071), 8K(304.2071), 8M(15.9949), 9K(304.2071), N-term(304.2071)
sp|Q12802|AKP13_HUMAN	Q12802	AKP13_HUMAN	AKAP13	2813	35.5	Homo sapiens OX=9606	A-kinase anchor protein 13	1:Experimental evidence at protein level	10000	0.9990	76	74	76	135	133	135	91624276	91624276	91624276	10K(304.2071), 11K(304.2071), 12K(304.2071), 13C(57.0214), 13K(304.2071), 14K(304.2071), 15C(57.0214), 15K(304.2071), 16C(57.0214), 16M(15.9949), 17K(304.2071), 18K(304.2071), 1K(304.2071), 20K(304.2071), 21K(304.2071), 22K(304.2071), 23M(15.9949), 25K(304.2071), 27C(57.0214), 2C(57.0214), 2M(15.9949), 32K(304.2071), 3C(57.0214), 4C(57.0214), 4M(15.9949), 5C(57.0214), 6C(57.0214), 6M(15.9949), 7C…
sp|P07814|SYEP_HUMAN	P07814	SYEP_HUMAN	EPRS1	1512	58.1	Homo sapiens OX=9606	Bifunctional glutamate/proline--tRNA ligase	1:Experimental evidence at protein level	10000	0.9990	76	74	76	220	216	220	1168267600	1168267600	1168267600	10C(57.0214), 10K(304.2071), 10M(15.9949), 11C(57.0214), 11K(304.2071), 11M(15.9949), 12C(57.0214), 12K(304.2071), 13K(304.2071), 14K(304.2071), 14M(15.9949), 15K(304.2071), 15M(15.9949), 16K(304.2071), 17C(57.0214), 17K(304.2071), 17M(15.9949), 18K(304.2071), 19K(304.2071), 1K(304.2071), 23K(304.2071), 24K(304.2071), 28K(304.2071), 2C(57.0214), 2K(304.2071), 2M(15.9949), 30K(304.2071), 3C(57.021…
sp|Q9P2E9|RRBP1_HUMAN	Q9P2E9	RRBP1_HUMAN	RRBP1	1410	63.5	Homo sapiens OX=9606	Ribosome-binding protein 1	1:Experimental evidence at protein level	10000	0.9990	76	74	76	173	170	173	717565928	717565928	717565928	10K(304.2071), 11K(304.2071), 12C(57.0214), 12K(304.2071), 13C(57.0214), 13K(304.2071), 14K(304.2071), 15C(57.0214), 15K(304.2071), 17K(304.2071), 18K(304.2071), 1C(57.0214), 1K(304.2071), 2K(304.2071), 2M(15.9949), 7K(304.2071), 8K(304.2071), 8M(15.9949), 9C(57.0214), 9K(304.2071), 9M(15.9949), N-term(304.2071)
sp|P55072|TERA_HUMAN	P55072	TERA_HUMAN	VCP	806	84	Homo sapiens OX=9606	Transitional endoplasmic reticulum ATPase	1:Experimental evidence at protein level	10000	0.9990	75	72	75	427	420	427	4408793280	3544631552	4408793280	10C(57.0214), 10K(304.2071), 10M(15.9949), 11K(304.2071), 12C(57.0214), 12K(304.2071), 12M(15.9949), 13K(304.2071), 14C(57.0214), 14K(304.2071), 15K(304.2071), 16K(304.2071), 17K(304.2071), 18C(57.0214), 19C(57.0214), 19K(304.2071), 19M(15.9949), 1K(304.2071), 20C(57.0214), 20K(304.2071), 21K(304.2071), 23K(304.2071), 24K(304.2071), 26C(57.0214), 26K(304.2071), 2M(15.9949), 36K(304.2071), 3M(15.9…
sp|Q8IWX7|UN45B_HUMAN	Q8IWX7	UN45B_HUMAN	UNC45B	931	73.3	Homo sapiens OX=9606	Protein unc-45 homolog B	1:Experimental evidence at protein level	10000	0.9990	74	74	74	227	227	227	1422497472	1422497472	1422497472	10K(304.2071), 10M(15.9949), 11C(57.0214), 11K(304.2071), 11M(15.9949), 12K(304.2071), 13C(57.0214), 13K(304.2071), 13M(15.9949), 14K(304.2071), 15K(304.2071), 16K(304.2071), 17K(304.2071), 18K(304.2071), 1C(57.0214), 1K(304.2071), 20K(304.2071), 2C(57.0214), 2K(304.2071), 2M(15.9949), 3C(57.0214), 5M(15.9949), 6C(57.0214), 6M(15.9949), 7K(304.2071), 7M(15.9949), 8C(57.0214), 8K(304.2071), 9C(57.…
sp|Q01484|ANK2_HUMAN	Q01484	ANK2_HUMAN	ANK2	3957	23.4	Homo sapiens OX=9606	Ankyrin-2	1:Experimental evidence at protein level	10000	0.9990	73	73	73	148	148	148	1236311648	700043200	700043200	10C(57.0214), 10K(304.2071), 11K(304.2071), 13K(304.2071), 14C(57.0214), 14K(304.2071), 15K(304.2071), 16C(57.0214), 16K(304.2071), 17K(304.2071), 19K(304.2071), 20C(57.0214), 21K(304.2071), 22K(304.2071), 23K(304.2071), 24K(304.2071), 25K(304.2071), 29K(304.2071), 30K(304.2071), 32K(304.2071), 3K(304.2071), 41K(304.2071), 4M(15.9949), 5C(57.0214), 5M(15.9949), 6C(57.0214), 6M(15.9949), 7C(57.021…
sp|P49792|RBP2_HUMAN	P49792	RBP2_HUMAN	RANBP2	3224	27.8	Homo sapiens OX=9606	E3 SUMO-protein ligase RanBP2	1:Experimental evidence at protein level	10000	0.9990	73	45	73	97	62	97	785990664	89259574	540946756	10C(57.0214), 10K(304.2071), 11C(57.0214), 11K(304.2071), 11M(15.9949), 12K(304.2071), 13K(304.2071), 14K(304.2071), 15K(304.2071), 15M(15.9949), 17C(57.0214), 17K(304.2071), 18K(304.2071), 1C(57.0214), 1K(304.2071), 21K(304.2071), 23K(304.2071), 26K(304.2071), 2C(57.0214), 2K(304.2071), 3C(57.0214), 4C(57.0214), 6C(57.0214), 7C(57.0214), 7K(304.2071), 8K(304.2071), 8M(15.9949), 9C(57.0214), 9K(3…
sp|P11717|MPRI_HUMAN	P11717	MPRI_HUMAN	IGF2R	2491	34.2	Homo sapiens OX=9606	Cation-independent mannose-6-phosphate receptor	1:Experimental evidence at protein level	10000	0.9990	73	73	73	124	124	124	246111012	246111012	246111012	10C(57.0214), 10K(304.2071), 11C(57.0214), 11K(304.2071), 12C(57.0214), 12K(304.2071), 13C(57.0214), 13K(304.2071), 14C(57.0214), 15C(57.0214), 15K(304.2071), 16K(304.2071), 16M(15.9949), 17K(304.2071), 18C(57.0214), 18K(304.2071), 19C(57.0214), 1C(57.0214), 20K(304.2071), 20M(15.9949), 21C(57.0214), 24C(57.0214), 24K(304.2071), 28K(304.2071), 2C(57.0214), 2K(304.2071), 31K(304.2071), 3C(57.0214)…
sp|P27816|MAP4_HUMAN	P27816	MAP4_HUMAN	MAP4	1152	72.5	Homo sapiens OX=9606	Microtubule-associated protein 4	1:Experimental evidence at protein level	10000	0.9990	73	73	73	357	357	357	2799059584	2799059584	2799059584	10K(304.2071), 10M(15.9949), 11K(304.2071), 12K(304.2071), 13K(304.2071), 14K(304.2071), 15K(304.2071), 16K(304.2071), 17K(304.2071), 18M(15.9949), 19C(57.0214), 19M(15.9949), 1C(57.0214), 1K(304.2071), 1M(15.9949), 21K(304.2071), 22K(304.2071), 23M(15.9949), 27K(304.2071), 2C(57.0214), 2K(304.2071), 2M(15.9949), 31K(304.2071), 34K(304.2071), 35K(304.2071), 39K(304.2071), 3C(57.0214), 3K(304.2071…
sp|P78559|MAP1A_HUMAN	P78559	MAP1A_HUMAN	MAP1A	2803	32.1	Homo sapiens OX=9606	Microtubule-associated protein 1A	1:Experimental evidence at protein level	10000	0.9990	71	71	71	113	113	113	176648196	176648196	176648196	10K(304.2071), 11K(304.2071), 12K(304.2071), 13K(304.2071), 14K(304.2071), 14M(15.9949), 15C(57.0214), 15K(304.2071), 15M(15.9949), 16K(304.2071), 17K(304.2071), 18C(57.0214), 19K(304.2071), 20K(304.2071), 21K(304.2071), 23K(304.2071), 26K(304.2071), 27K(304.2071), 2C(57.0214), 2M(15.9949), 38C(57.0214), 3K(304.2071), 4C(57.0214), 5K(304.2071), 6C(57.0214), 6M(15.9949), 7C(57.0214), 7K(304.2071),…
sp|Q9UPQ0|LIMC1_HUMAN	Q9UPQ0	LIMC1_HUMAN	LIMCH1	1083	65.9	Homo sapiens OX=9606	LIM and calponin homology domains-containing protein 1	1:Experimental evidence at protein level	10000	0.9990	71	70	71	146	143	146	375649032	375649032	375649032	10K(304.2071), 11C(57.0214), 11K(304.2071), 11M(15.9949), 12K(304.2071), 12M(15.9949), 13K(304.2071), 14K(304.2071), 15K(304.2071), 15M(15.9949), 16K(304.2071), 17K(304.2071), 18M(15.9949), 19K(304.2071), 1C(57.0214), 1K(304.2071), 23K(304.2071), 28K(304.2071), 2C(57.0214), 2K(304.2071), 3C(57.0214), 4C(57.0214), 4M(15.9949), 5C(57.0214), 6C(57.0214), 6M(15.9949), 7C(57.0214), 7K(304.2071), 8K(30…
sp|P35609|ACTN2_HUMAN	P35609	ACTN2_HUMAN	ACTN2	894	74.6	Homo sapiens OX=9606	Alpha-actinin-2	1:Experimental evidence at protein level	10000	0.9990	71	43	71	455	343	455	3545046400	3545046400	3545046400	10C(57.0214), 10K(304.2071), 11C(57.0214), 11K(304.2071), 11M(15.9949), 12K(304.2071), 12M(15.9949), 13K(304.2071), 13M(15.9949), 14K(304.2071), 15K(304.2071), 16K(304.2071), 17K(304.2071), 1C(57.0214), 1K(304.2071), 22K(304.2071), 2C(57.0214), 2K(304.2071), 2M(15.9949), 3M(15.9949), 4M(15.9949), 5K(304.2071), 5M(15.9949), 6C(57.0214), 6K(304.2071), 6M(15.9949), 7C(57.0214), 7K(304.2071), 7M(15.9…
sp|O15230|LAMA5_HUMAN	O15230	LAMA5_HUMAN	LAMA5	3695	22.5	Homo sapiens OX=9606	Laminin subunit alpha-5	1:Experimental evidence at protein level	10000	0.9990	70	69	70	99	98	99	126543966	126543966	126543966	10C(57.0214), 10K(304.2071), 11C(57.0214), 11K(304.2071), 12C(57.0214), 12K(304.2071), 13C(57.0214), 13K(304.2071), 14K(304.2071), 16C(57.0214), 17K(304.2071), 18C(57.0214), 18K(304.2071), 19K(304.2071), 1C(57.0214), 20K(304.2071), 25C(57.0214), 2C(57.0214), 2M(15.9949), 3C(57.0214), 3K(304.2071), 3M(15.9949), 4C(57.0214), 6C(57.0214), 6M(15.9949), 7C(57.0214), 7K(304.2071), 8C(57.0214), 8K(304.2…
sp|P04275|VWF_HUMAN	P04275	VWF_HUMAN	VWF	2813	32.8	Homo sapiens OX=9606	von Willebrand factor	1:Experimental evidence at protein level	10000	0.9990	70	70	70	129	129	129	759553752	759553752	759553752	10C(57.0214), 10K(304.2071), 10M(15.9949), 11C(57.0214), 11K(304.2071), 12C(57.0214), 12K(304.2071), 13C(57.0214), 13K(304.2071), 14C(57.0214), 14K(304.2071), 15C(57.0214), 15K(304.2071), 16C(57.0214), 16K(304.2071), 17C(57.0214), 18C(57.0214), 19C(57.0214), 1C(57.0214), 20C(57.0214), 20K(304.2071), 22C(57.0214), 24C(57.0214), 25M(15.9949), 26C(57.0214), 26K(304.2071), 2C(57.0214), 2M(15.9949), 3…
sp|Q6ZP82|CC141_HUMAN	Q6ZP82	CC141_HUMAN	CCDC141	1450	49.9	Homo sapiens OX=9606	Coiled-coil domain-containing protein 141	1:Experimental evidence at protein level	10000	0.9990	70	69	70	139	138	139	639676216	639676216	639676216	10C(57.0214), 10K(304.2071), 10M(15.9949), 11C(57.0214), 11K(304.2071), 12K(304.2071), 13K(304.2071), 14K(304.2071), 14M(15.9949), 15K(304.2071), 17K(304.2071), 18C(57.0214), 19K(304.2071), 1C(57.0214), 1K(304.2071), 20K(304.2071), 21K(304.2071), 21M(15.9949), 24C(57.0214), 24K(304.2071), 26K(304.2071), 3M(15.9949), 5C(57.0214), 6K(304.2071), 6M(15.9949), 7K(304.2071), 7M(15.9949), 8K(304.2071), …
sp|P07942|LAMB1_HUMAN	P07942	LAMB1_HUMAN	LAMB1	1786	51.1	Homo sapiens OX=9606	Laminin subunit beta-1	1:Experimental evidence at protein level	10000	0.9990	70	70	70	171	171	171	583239792	583239792	583239792	10C(57.0214), 10K(304.2071), 11K(304.2071), 12C(57.0214), 12K(304.2071), 13C(57.0214), 13K(304.2071), 14C(57.0214), 15C(57.0214), 15K(304.2071), 16C(57.0214), 17C(57.0214), 17K(304.2071), 18M(15.9949), 19C(57.0214), 19K(304.2071), 1C(57.0214), 1K(304.2071), 20C(57.0214), 20K(304.2071), 21C(57.0214), 22C(57.0214), 22K(304.2071), 23C(57.0214), 25C(57.0214), 25K(304.2071), 26K(304.2071), 27C(57.0214…
sp|Q7Z7B0|FLIP1_HUMAN	Q7Z7B0	FLIP1_HUMAN	FILIP1	1213	58.5	Homo sapiens OX=9606	Filamin-A-interacting protein 1	1:Experimental evidence at protein level	10000	0.9990	70	70	70	138	138	138	323340788	217852952	217852952	10K(304.2071), 10M(15.9949), 11K(304.2071), 12K(304.2071), 13K(304.2071), 13M(15.9949), 14C(57.0214), 14K(304.2071), 16K(304.2071), 16M(15.9949), 17K(304.2071), 1K(304.2071), 22M(15.9949), 24K(304.2071), 25K(304.2071), 2K(304.2071), 2M(15.9949), 3C(57.0214), 4C(57.0214), 5C(57.0214), 5M(15.9949), 6C(57.0214), 6M(15.9949), 7K(304.2071), 8K(304.2071), 8M(15.9949), 9K(304.2071), 9M(15.9949), N-term(…
sp|Q14203|DCTN1_HUMAN	Q14203	DCTN1_HUMAN	DCTN1	1278	60.6	Homo sapiens OX=9606	Dynactin subunit 1	1:Experimental evidence at protein level	10000	0.9990	70	67	70	198	192	198	588781520	588781520	588781520	10K(304.2071), 10M(15.9949), 11K(304.2071), 12K(304.2071), 12M(15.9949), 13K(304.2071), 14K(304.2071), 14M(15.9949), 15K(304.2071), 15M(15.9949), 16C(57.0214), 16K(304.2071), 17C(57.0214), 17K(304.2071), 18K(304.2071), 19K(304.2071), 19M(15.9949), 1K(304.2071), 20K(304.2071), 21K(304.2071), 25K(304.2071), 26C(57.0214), 26K(304.2071), 27C(57.0214), 2K(304.2071), 2M(15.9949), 3C(57.0214), 4C(57.021…
sp|Q93008|USP9X_HUMAN	Q93008	USP9X_HUMAN	USP9X	2554	30.4	Homo sapiens OX=9606	Probable ubiquitin carboxyl-terminal hydrolase FAF-X	1:Experimental evidence at protein level	10000	0.9990	69	38	69	119	71	119	352474136	185532248	352474136	10C(57.0214), 10K(304.2071), 11C(57.0214), 11K(304.2071), 12C(57.0214), 13K(304.2071), 14K(304.2071), 17K(304.2071), 18K(304.2071), 18M(15.9949), 19K(304.2071), 1C(57.0214), 1K(304.2071), 20M(15.9949), 21K(304.2071), 22K(304.2071), 2C(57.0214), 2M(15.9949), 3C(57.0214), 4M(15.9949), 5C(57.0214), 6C(57.0214), 6M(15.9949), 7C(57.0214), 7K(304.2071), 8K(304.2071), 9C(57.0214), 9K(304.2071), N-term(3…
sp|Q9C0C2|TB182_HUMAN	Q9C0C2	TB182_HUMAN	TNKS1BP1	1729	50.7	Homo sapiens OX=9606	182 kDa tankyrase-1-binding protein	1:Experimental evidence at protein level	10000	0.9990	69	69	69	114	114	114	95555424	95555424	95555424	10C(57.0214), 10K(304.2071), 11K(304.2071), 13K(304.2071), 14K(304.2071), 15K(304.2071), 16K(304.2071), 17K(304.2071), 18K(304.2071), 18M(15.9949), 19K(304.2071), 1C(57.0214), 20K(304.2071), 21K(304.2071), 24K(304.2071), 25K(304.2071), 2M(15.9949), 35K(304.2071), 3C(57.0214), 3M(15.9949), 5K(304.2071), 5M(15.9949), 6C(57.0214), 7C(57.0214), 7K(304.2071), 8C(57.0214), 8K(304.2071), 9K(304.2071), N…
sp|Q96Q06|PLIN4_HUMAN	Q96Q06	PLIN4_HUMAN	PLIN4	1357	86.7	Homo sapiens OX=9606	Perilipin-4	1:Experimental evidence at protein level	10000	0.9990	69	69	69	358	358	358	4888419456	4888419456	4888419456	10K(304.2071), 11K(304.2071), 11M(15.9949), 12K(304.2071), 13M(15.9949), 15K(304.2071), 18K(304.2071), 18M(15.9949), 2M(15.9949), 34K(304.2071), 35K(304.2071), 3M(15.9949), 43K(304.2071), 4C(57.0214), 4M(15.9949), 5M(15.9949), 7K(304.2071), 7M(15.9949), 8K(304.2071), 8M(15.9949), 9C(57.0214), N-term(304.2071)
sp|Q04637|IF4G1_HUMAN	Q04637	IF4G1_HUMAN	EIF4G1	1599	46.8	Homo sapiens OX=9606	Eukaryotic translation initiation factor 4 gamma 1	1:Experimental evidence at protein level	10000	0.9990	68	61	68	164	148	164	294690880	267028928	294690880	10C(57.0214), 10K(304.2071), 11C(57.0214), 11K(304.2071), 12K(304.2071), 12M(15.9949), 13K(304.2071), 14K(304.2071), 14M(15.9949), 15C(57.0214), 17K(304.2071), 2K(304.2071), 2M(15.9949), 35K(304.2071), 3C(57.0214), 3K(304.2071), 42K(304.2071), 4M(15.9949), 5K(304.2071), 6C(57.0214), 6K(304.2071), 7K(304.2071), 7M(15.9949), 8K(304.2071), 8M(15.9949), 9C(57.0214), 9K(304.2071), N-term(304.2071)
sp|P33176|KINH_HUMAN	P33176	KINH_HUMAN	KIF5B	963	72	Homo sapiens OX=9606	Kinesin-1 heavy chain	1:Experimental evidence at protein level	10000	0.9990	67	50	67	206	155	206	4725352224	515466880	4725352224	10C(57.0214), 10K(304.2071), 11K(304.2071), 12K(304.2071), 13K(304.2071), 14K(304.2071), 15C(57.0214), 15K(304.2071), 16K(304.2071), 17K(304.2071), 18K(304.2071), 1C(57.0214), 1K(304.2071), 20K(304.2071), 25K(304.2071), 2M(15.9949), 3C(57.0214), 3M(15.9949), 4C(57.0214), 5C(57.0214), 5K(304.2071), 5M(15.9949), 6C(57.0214), 6M(15.9949), 7C(57.0214), 7K(304.2071), 7M(15.9949), 8K(304.2071), 9K(304.…
sp|P11216|PYGB_HUMAN	P11216	PYGB_HUMAN	PYGB	843	74	Homo sapiens OX=9606	Glycogen phosphorylase, brain form	1:Experimental evidence at protein level	10000	0.9990	67	49	67	480	318	480	6564122496	5093206656	6564122496	10C(57.0214), 10K(304.2071), 10M(15.9949), 11C(57.0214), 11K(304.2071), 12K(304.2071), 13K(304.2071), 14K(304.2071), 16K(304.2071), 17K(304.2071), 18M(15.9949), 1K(304.2071), 1M(15.9949), 20K(304.2071), 24M(15.9949), 25K(304.2071), 2C(57.0214), 2K(304.2071), 2M(15.9949), 3C(57.0214), 3M(15.9949), 4C(57.0214), 4M(15.9949), 5C(57.0214), 5M(15.9949), 6C(57.0214), 6K(304.2071), 6M(15.9949), 7C(57.021…
sp|Q5JRA6|TGO1_HUMAN	Q5JRA6	TGO1_HUMAN	MIA3	1907	37.9	Homo sapiens OX=9606	Transport and Golgi organization protein 1 homolog	1:Experimental evidence at protein level	10000	0.9990	67	67	67	112	112	112	101913566	101913566	101913566	10K(304.2071), 11K(304.2071), 12K(304.2071), 12M(15.9949), 13K(304.2071), 14C(57.0214), 14K(304.2071), 15K(304.2071), 16K(304.2071), 17K(304.2071), 19K(304.2071), 1C(57.0214), 1K(304.2071), 20K(304.2071), 21K(304.2071), 2C(57.0214), 2M(15.9949), 35K(304.2071), 3M(15.9949), 5K(304.2071), 5M(15.9949), 6M(15.9949), 7C(57.0214), 7K(304.2071), 8K(304.2071), 9K(304.2071), N-term(304.2071)
sp|O75116|ROCK2_HUMAN	O75116	ROCK2_HUMAN	ROCK2	1388	48.9	Homo sapiens OX=9606	Rho-associated protein kinase 2	1:Experimental evidence at protein level	10000	0.9990	67	67	67	105	105	105	125897960	125897960	125897960	10K(304.2071), 11C(57.0214), 11K(304.2071), 12K(304.2071), 13K(304.2071), 14C(57.0214), 14K(304.2071), 15C(57.0214), 18C(57.0214), 1C(57.0214), 1K(304.2071), 20K(304.2071), 25K(304.2071), 2C(57.0214), 2K(304.2071), 3M(15.9949), 5M(15.9949), 6C(57.0214), 6K(304.2071), 6M(15.9949), 7C(57.0214), 7K(304.2071), 7M(15.9949), 8C(57.0214), 8K(304.2071), 9C(57.0214), 9K(304.2071), N-term(304.2071), N-term…
sp|Q2M3C7|SPKAP_HUMAN	Q2M3C7	SPKAP_HUMAN	SPHKAP	1700	48.5	Homo sapiens OX=9606	A-kinase anchor protein SPHKAP	1:Experimental evidence at protein level	10000	0.9990	66	66	66	118	118	118	235166700	235166700	235166700	10C(57.0214), 10K(304.2071), 11K(304.2071), 12C(57.0214), 12K(304.2071), 13C(57.0214), 13K(304.2071), 14C(57.0214), 14K(304.2071), 15C(57.0214), 15K(304.2071), 16C(57.0214), 16K(304.2071), 17K(304.2071), 19K(304.2071), 20K(304.2071), 21K(304.2071), 25K(304.2071), 26C(57.0214), 26K(304.2071), 2C(57.0214), 2K(304.2071), 2M(15.9949), 30K(304.2071), 3C(57.0214), 4C(57.0214), 4M(15.9949), 5C(57.0214),…
sp|Q9BQS8|FYCO1_HUMAN	Q9BQS8	FYCO1_HUMAN	FYCO1	1478	50.9	Homo sapiens OX=9606	FYVE and coiled-coil domain-containing protein 1	1:Experimental evidence at protein level	10000	0.9990	66	64	66	116	113	116	775188328	360124964	775188328	10C(57.0214), 10K(304.2071), 11K(304.2071), 12K(304.2071), 13C(57.0214), 13K(304.2071), 14K(304.2071), 14M(15.9949), 15K(304.2071), 16K(304.2071), 17K(304.2071), 18K(304.2071), 19K(304.2071), 1C(57.0214), 20K(304.2071), 23K(304.2071), 2C(57.0214), 2K(304.2071), 2M(15.9949), 3C(57.0214), 4C(57.0214), 5C(57.0214), 6C(57.0214), 6M(15.9949), 7K(304.2071), 7M(15.9949), 8K(304.2071), 9C(57.0214), 9K(30…
sp|Q14008|CKAP5_HUMAN	Q14008	CKAP5_HUMAN	CKAP5	2032	35.2	Homo sapiens OX=9606	Cytoskeleton-associated protein 5	1:Experimental evidence at protein level	10000	0.9990	65	64	65	115	112	115	191627476	168817240	191627476	10K(304.2071), 10M(15.9949), 11C(57.0214), 11K(304.2071), 11M(15.9949), 12C(57.0214), 12K(304.2071), 13K(304.2071), 14K(304.2071), 15K(304.2071), 16C(57.0214), 16K(304.2071), 17K(304.2071), 17M(15.9949), 19K(304.2071), 1C(57.0214), 1K(304.2071), 22K(304.2071), 23K(304.2071), 2K(304.2071), 2M(15.9949), 3C(57.0214), 3K(304.2071), 3M(15.9949), 4M(15.9949), 5C(57.0214), 5K(304.2071), 5M(15.9949), 6C(…
sp|O00159|MYO1C_HUMAN	O00159	MYO1C_HUMAN	MYO1C	1063	59.6	Homo sapiens OX=9606	Unconventional myosin-Ic	1:Experimental evidence at protein level	10000	0.9990	65	63	65	119	116	119	769448672	769448672	769448672	10C(57.0214), 10K(304.2071), 11K(304.2071), 13K(304.2071), 14K(304.2071), 15K(304.2071), 16K(304.2071), 18K(304.2071), 1C(57.0214), 1K(304.2071), 22K(304.2071), 24K(304.2071), 2K(304.2071), 2M(15.9949), 3C(57.0214), 3K(304.2071), 3M(15.9949), 4C(57.0214), 4M(15.9949), 5C(57.0214), 5K(304.2071), 5M(15.9949), 6M(15.9949), 7C(57.0214), 7K(304.2071), 8C(57.0214), 8K(304.2071), 9C(57.0214), 9K(304.207…
sp|P08603|CFAH_HUMAN	P08603	CFAH_HUMAN	CFH	1231	60.8	Homo sapiens OX=9606	Complement factor H	1:Experimental evidence at protein level	10000	0.9990	65	57	65	245	215	245	996469824	967626912	996469824	10K(304.2071), 11C(57.0214), 11K(304.2071), 12C(57.0214), 12K(304.2071), 13C(57.0214), 13K(304.2071), 14C(57.0214), 14K(304.2071), 15C(57.0214), 15M(15.9949), 16C(57.0214), 17K(304.2071), 18K(304.2071), 19C(57.0214), 19K(304.2071), 1C(57.0214), 1K(304.2071), 20K(304.2071), 23K(304.2071), 24K(304.2071), 25C(57.0214), 26K(304.2071), 27K(304.2071), 2C(57.0214), 2K(304.2071), 3C(57.0214), 3M(15.9949)…
sp|P19367|HXK1_HUMAN	P19367	HXK1_HUMAN	HK1	917	62.6	Homo sapiens OX=9606	Hexokinase-1	1:Experimental evidence at protein level	10000	0.9990	65	55	65	277	246	277	4076525440	3894088960	4076525440	10C(57.0214), 10K(304.2071), 10M(15.9949), 11C(57.0214), 11K(304.2071), 12C(57.0214), 13K(304.2071), 14K(304.2071), 15K(304.2071), 16K(304.2071), 17C(57.0214), 19K(304.2071), 1C(57.0214), 1K(304.2071), 2C(57.0214), 2K(304.2071), 2M(15.9949), 32C(57.0214), 39K(304.2071), 3C(57.0214), 3M(15.9949), 4C(57.0214), 4M(15.9949), 5C(57.0214), 5M(15.9949), 6C(57.0214), 7K(304.2071), 8K(304.2071), 9K(304.20…
sp|O60313|OPA1_HUMAN	O60313	OPA1_HUMAN	OPA1	960	66.6	Homo sapiens OX=9606	Dynamin-like 120 kDa protein, mitochondrial	1:Experimental evidence at protein level	10000	0.9990	65	65	65	257	257	257	1743366848	1743366848	1743366848	10K(304.2071), 10M(15.9949), 11K(304.2071), 12C(57.0214), 12K(304.2071), 13K(304.2071), 14K(304.2071), 15K(304.2071), 16K(304.2071), 17M(15.9949), 18K(304.2071), 19K(304.2071), 1C(57.0214), 1C(57.0214), 22K(304.2071), 29K(304.2071), 2K(304.2071), 2M(15.9949), 3C(57.0214), 3M(15.9949), 4K(304.2071), 5C(57.0214), 5M(15.9949), 6C(57.0214), 6M(15.9949), 7C(57.0214), 7K(304.2071), 8K(304.2071), 9C(57.…
sp|Q16891|MIC60_HUMAN	Q16891	MIC60_HUMAN	IMMT	758	78.8	Homo sapiens OX=9606	MIC	1:Experimental evidence at protein level	10000	0.9990	65	65	65	497	497	497	5745764096	5745764096	5745764096	10K(304.2071), 11K(304.2071), 12K(304.2071), 12M(15.9949), 13K(304.2071), 14K(304.2071), 15K(304.2071), 17K(304.2071), 18K(304.2071), 19K(304.2071), 1K(304.2071), 20K(304.2071), 21K(304.2071), 28K(304.2071), 2K(304.2071), 2M(15.9949), 38K(304.2071), 3C(57.0214), 3K(304.2071), 3M(15.9949), 40K(304.2071), 4M(15.9949), 6K(304.2071), 7K(304.2071), 7M(15.9949), 8C(57.0214), 8K(304.2071), 8M(15.9949), …
sp|O43491|E41L2_HUMAN	O43491	E41L2_HUMAN	EPB41L2	1005	65	Homo sapiens OX=9606	Band 4.1-like protein 2	1:Experimental evidence at protein level	10000	0.9990	64	58	64	152	143	152	545848712	545848712	545848712	10K(304.2071), 10M(15.9949), 11C(57.0214), 11K(304.2071), 12K(304.2071), 13K(304.2071), 14K(304.2071), 15K(304.2071), 15M(15.9949), 16K(304.2071), 17K(304.2071), 18K(304.2071), 1K(304.2071), 22K(304.2071), 25K(304.2071), 2C(57.0214), 32K(304.2071), 3K(304.2071), 3M(15.9949), 4C(57.0214), 4M(15.9949), 5M(15.9949), 6K(304.2071), 6M(15.9949), 7K(304.2071), 8K(304.2071), 9K(304.2071), N-term(304.2071…
sp|Q9ULT8|HECD1_HUMAN	Q9ULT8	HECD1_HUMAN	HECTD1	2610	27.8	Homo sapiens OX=9606	E3 ubiquitin-protein ligase HECTD1	1:Experimental evidence at protein level	10000	0.9990	64	64	64	97	97	97	94568266	73504680	94568266	10K(304.2071), 10M(15.9949), 11K(304.2071), 13K(304.2071), 14C(57.0214), 14K(304.2071), 15C(57.0214), 16C(57.0214), 16K(304.2071), 18K(304.2071), 19K(304.2071), 1C(57.0214), 21K(304.2071), 2C(57.0214), 35K(304.2071), 3C(57.0214), 4K(304.2071), 5C(57.0214), 5M(15.9949), 6C(57.0214), 7C(57.0214), 7K(304.2071), 7M(15.9949), 8K(304.2071), 9C(57.0214), 9K(304.2071), N-term(304.2071)
sp|Q96L96|ALPK3_HUMAN	Q96L96	ALPK3_HUMAN	ALPK3	1907	40.2	Homo sapiens OX=9606	Alpha-protein kinase 3	1:Experimental evidence at protein level	10000	0.9990	64	64	64	101	101	101	149033660	149033660	149033660	10K(304.2071), 11K(304.2071), 12K(304.2071), 12M(15.9949), 13K(304.2071), 14K(304.2071), 14M(15.9949), 15K(304.2071), 15M(15.9949), 16C(57.0214), 17M(15.9949), 18C(57.0214), 18K(304.2071), 19C(57.0214), 19K(304.2071), 1C(57.0214), 1K(304.2071), 20C(57.0214), 22K(304.2071), 25K(304.2071), 26K(304.2071), 2C(57.0214), 2M(15.9949), 3C(57.0214), 3M(15.9949), 4C(57.0214), 5C(57.0214), 6C(57.0214), 7C(5…
sp|P02545|LMNA_HUMAN	P02545	LMNA_HUMAN	LMNA	664	79.7	Homo sapiens OX=9606	Prelamin-A/C	1:Experimental evidence at protein level	10000	0.9990	64	62	64	318	313	318	4279886080	4279886080	4279886080	10K(304.2071), 11K(304.2071), 12K(304.2071), 13K(304.2071), 13M(15.9949), 15K(304.2071), 16K(304.2071), 1K(304.2071), 25C(57.0214), 25K(304.2071), 2K(304.2071), 4C(57.0214), 4M(15.9949), 5M(15.9949), 6C(57.0214), 6M(15.9949), 7C(57.0214), 7K(304.2071), 7M(15.9949), 8K(304.2071), 9C(57.0214), 9K(304.2071), N-term(304.2071), N-term(42.0106)
sp|P34932|HSP74_HUMAN	P34932	HSP74_HUMAN	HSPA4	840	82.4	Homo sapiens OX=9606	Heat shock 70 kDa protein 4	1:Experimental evidence at protein level	10000	0.9990	64	59	64	230	215	230	952690208	952690208	952690208	10C(57.0214), 10K(304.2071), 10M(15.9949), 11C(57.0214), 11K(304.2071), 12C(57.0214), 12K(304.2071), 12M(15.9949), 13C(57.0214), 13K(304.2071), 14C(57.0214), 14K(304.2071), 14M(15.9949), 15C(57.0214), 15K(304.2071), 16K(304.2071), 17C(57.0214), 17K(304.2071), 18K(304.2071), 19K(304.2071), 1C(57.0214), 1K(304.2071), 22K(304.2071), 26M(15.9949), 29K(304.2071), 2C(57.0214), 2K(304.2071), 2M(15.9949)…
sp|Q13464|ROCK1_HUMAN	Q13464	ROCK1_HUMAN	ROCK1	1354	45	Homo sapiens OX=9606	Rho-associated protein kinase 1	1:Experimental evidence at protein level	10000	0.9990	63	56	63	113	101	113	185364792	185364792	185364792	10K(304.2071), 11K(304.2071), 12K(304.2071), 13C(57.0214), 13K(304.2071), 17K(304.2071), 1C(57.0214), 1K(304.2071), 3K(304.2071), 3M(15.9949), 4M(15.9949), 5C(57.0214), 5M(15.9949), 6C(57.0214), 6M(15.9949), 7C(57.0214), 7K(304.2071), 7M(15.9949), 8C(57.0214), 8K(304.2071), 9K(304.2071), N-term(304.2071), N-term(42.0106)
sp|Q86TC9|MYPN_HUMAN	Q86TC9	MYPN_HUMAN	MYPN	1320	63	Homo sapiens OX=9606	Myopalladin	1:Experimental evidence at protein level	10000	0.9990	63	62	63	167	165	167	618941536	565116056	618941536	10C(57.0214), 10K(304.2071), 11C(57.0214), 11K(304.2071), 12C(57.0214), 12K(304.2071), 13K(304.2071), 14K(304.2071), 15K(304.2071), 17C(57.0214), 19K(304.2071), 1C(57.0214), 1K(304.2071), 20K(304.2071), 24M(15.9949), 25K(304.2071), 29K(304.2071), 2K(304.2071), 2M(15.9949), 30K(304.2071), 3C(57.0214), 3K(304.2071), 4C(57.0214), 4M(15.9949), 5C(57.0214), 5M(15.9949), 6C(57.0214), 7C(57.0214), 7K(30…
sp|P02787|TRFE_HUMAN	P02787	TRFE_HUMAN	TF	698	85.1	Homo sapiens	Serotransferrin	1:Experimental evidence at protein level	10000	0.9990	63	61	63	679	672	679	9614462720	9614462720	9614462720	10C(57.0214), 10K(304.2071), 11K(304.2071), 12C(57.0214), 12K(304.2071), 13C(57.0214), 13K(304.2071), 14K(304.2071), 15C(57.0214), 15K(304.2071), 16K(304.2071), 17K(304.2071), 18C(57.0214), 19K(304.2071), 1C(57.0214), 1C(57.0214), 1K(304.2071), 1M(15.9949), 20C(57.0214), 21K(304.2071), 22K(304.2071), 23C(57.0214), 26C(57.0214), 28K(304.2071), 29C(57.0214), 2C(57.0214), 2M(15.9949), 31C(57.0214), …
sp|Q96RL7|VP13A_HUMAN	Q96RL7	VP13A_HUMAN	VPS13A	3174	22.7	Homo sapiens OX=9606	Intermembrane lipid transfer protein VPS13A	1:Experimental evidence at protein level	10000	0.9990	62	62	62	79	79	79	110429718	110429718	110429718	10K(304.2071), 11K(304.2071), 12K(304.2071), 13K(304.2071), 14K(304.2071), 15K(304.2071), 16K(304.2071), 17K(304.2071), 18K(304.2071), 19K(304.2071), 1C(57.0214), 1K(304.2071), 21K(304.2071), 23K(304.2071), 25K(304.2071), 2C(57.0214), 3C(57.0214), 4C(57.0214), 4M(15.9949), 7K(304.2071), 7M(15.9949), 8K(304.2071), 8M(15.9949), 9K(304.2071), N-term(304.2071)
sp|Q99798|ACON_HUMAN	Q99798	ACON_HUMAN	ACO2	780	76.5	Homo sapiens OX=9606	Aconitate hydratase, mitochondrial	1:Experimental evidence at protein level	10000	0.9990	62	62	62	1067	1067	1067	19667252736	19667252736	19667252736	10K(304.2071), 10M(15.9949), 11C(57.0214), 11K(304.2071), 12K(304.2071), 12M(15.9949), 13K(304.2071), 14C(57.0214), 14K(304.2071), 15K(304.2071), 15M(15.9949), 16K(304.2071), 17K(304.2071), 18K(304.2071), 19C(57.0214), 19K(304.2071), 1C(57.0214), 1C(57.0214), 1K(304.2071), 20K(304.2071), 21K(304.2071), 22K(304.2071), 22M(15.9949), 23K(304.2071), 26C(57.0214), 26K(304.2071), 27K(304.2071), 28K(304…
sp|O75643|U520_HUMAN	O75643	U520_HUMAN	SNRNP200	2136	30.1	Homo sapiens OX=9606	U5 small nuclear ribonucleoprotein 200 kDa helicase	1:Experimental evidence at protein level	10000	0.9990	61	61	61	92	92	92	148041868	148041868	148041868	10K(304.2071), 11K(304.2071), 12K(304.2071), 13K(304.2071), 14K(304.2071), 15K(304.2071), 16K(304.2071), 17K(304.2071), 18K(304.2071), 1C(57.0214), 1K(304.2071), 20K(304.2071), 2C(57.0214), 2K(304.2071), 2M(15.9949), 4C(57.0214), 4M(15.9949), 5C(57.0214), 6C(57.0214), 7K(304.2071), 7M(15.9949), 8K(304.2071), 9K(304.2071), N-term(304.2071)
sp|Q5JRX3|PREP_HUMAN	Q5JRX3	PREP_HUMAN	PITRM1	1037	65.2	Homo sapiens OX=9606	Presequence protease, mitochondrial	1:Experimental evidence at protein level	10000	0.9990	60	60	60	173	173	173	629786880	629786880	629786880	10K(304.2071), 10M(15.9949), 11C(57.0214), 11K(304.2071), 13K(304.2071), 13M(15.9949), 14K(304.2071), 15C(57.0214), 15K(304.2071), 15M(15.9949), 16K(304.2071), 17C(57.0214), 17K(304.2071), 19C(57.0214), 19K(304.2071), 1C(57.0214), 20C(57.0214), 21K(304.2071), 23K(304.2071), 25K(304.2071), 27K(304.2071), 2C(57.0214), 2K(304.2071), 2M(15.9949), 3C(57.0214), 3M(15.9949), 4C(57.0214), 4M(15.9949), 5K…
sp|P55196|AFAD_HUMAN	P55196	AFAD_HUMAN	AFDN	1824	39.2	Homo sapiens OX=9606	Afadin	1:Experimental evidence at protein level	10000	0.9990	59	57	59	94	92	94	138050514	138050514	138050514	10K(304.2071), 11K(304.2071), 11M(15.9949), 12K(304.2071), 13C(57.0214), 13K(304.2071), 14K(304.2071), 15K(304.2071), 16K(304.2071), 18C(57.0214), 18K(304.2071), 19K(304.2071), 20K(304.2071), 21K(304.2071), 23C(57.0214), 27K(304.2071), 2K(304.2071), 2M(15.9949), 5K(304.2071), 7K(304.2071), 7M(15.9949), 8K(304.2071), 9C(57.0214), 9K(304.2071), 9M(15.9949), N-term(304.2071), N-term(42.0106)
sp|Q9UDY2|ZO2_HUMAN	Q9UDY2	ZO2_HUMAN	TJP2	1190	51.4	Homo sapiens OX=9606	Tight junction protein ZO-2	1:Experimental evidence at protein level	10000	0.9990	59	59	59	116	116	116	338320280	335803104	335803104	10K(304.2071), 11K(304.2071), 11M(15.9949), 12K(304.2071), 13K(304.2071), 14K(304.2071), 15K(304.2071), 16K(304.2071), 17K(304.2071), 18K(304.2071), 21K(304.2071), 3K(304.2071), 4M(15.9949), 5C(57.0214), 5M(15.9949), 6M(15.9949), 7K(304.2071), 8K(304.2071), 9K(304.2071), 9M(15.9949), N-term(304.2071)
sp|P16615|AT2A2_HUMAN	P16615	AT2A2_HUMAN	ATP2A2	1042	54.4	Homo sapiens OX=9606	Sarcoplasmic/endoplasmic reticulum calcium ATPase 2	1:Experimental evidence at protein level	10000	0.9990	59	38	59	576	343	576	8586849536	7935325056	8586849536	10C(57.0214), 10K(304.2071), 11C(57.0214), 12C(57.0214), 12K(304.2071), 13K(304.2071), 13M(15.9949), 14C(57.0214), 14K(304.2071), 14M(15.9949), 15C(57.0214), 15K(304.2071), 16K(304.2071), 17C(57.0214), 18K(304.2071), 1C(57.0214), 1K(304.2071), 20C(57.0214), 20K(304.2071), 23C(57.0214), 23K(304.2071), 26K(304.2071), 27K(304.2071), 2C(57.0214), 2M(15.9949), 31K(304.2071), 34K(304.2071), 3C(57.0214)…
sp|P53621|COPA_HUMAN	P53621	COPA_HUMAN	COPA	1224	55.8	Homo sapiens OX=9606	Coatomer subunit alpha	1:Experimental evidence at protein level	10000	0.9990	59	58	59	110	109	110	415217592	415217592	415217592	10K(304.2071), 11K(304.2071), 12K(304.2071), 13C(57.0214), 13K(304.2071), 14K(304.2071), 15K(304.2071), 16K(304.2071), 17C(57.0214), 18C(57.0214), 19C(57.0214), 1C(57.0214), 1K(304.2071), 20K(304.2071), 22K(304.2071), 2C(57.0214), 2M(15.9949), 4C(57.0214), 5C(57.0214), 5M(15.9949), 6C(57.0214), 7C(57.0214), 7K(304.2071), 7M(15.9949), 8C(57.0214), 8K(304.2071), 8M(15.9949), 9C(57.0214), 9K(304.207…
sp|P13639|EF2_HUMAN	P13639	EF2_HUMAN	EEF2	858	67.8	Homo sapiens OX=9606	Elongation factor 2	1:Experimental evidence at protein level	10000	0.9990	59	58	59	359	353	359	3280900544	3280900544	3280900544	10C(57.0214), 10K(304.2071), 11C(57.0214), 11K(304.2071), 11M(15.9949), 12C(57.0214), 12K(304.2071), 12M(15.9949), 13K(304.2071), 13M(15.9949), 14K(304.2071), 14M(15.9949), 15M(15.9949), 17M(15.9949), 18K(304.2071), 19K(304.2071), 1C(57.0214), 1C(57.0214), 1K(304.2071), 20K(304.2071), 24K(304.2071), 25K(304.2071), 27K(304.2071), 2C(57.0214), 2K(304.2071), 2M(15.9949), 39K(304.2071), 3C(57.0214), …
sp|P26038|MOES_HUMAN	P26038	MOES_HUMAN	MSN	577	75.2	Homo sapiens OX=9606	Moesin	1:Experimental evidence at protein level	10000	0.9990	59	40	59	350	252	350	3034819904	2042460800	3034819904	10C(57.0214), 10K(304.2071), 10M(15.9949), 11K(304.2071), 11M(15.9949), 12K(304.2071), 12M(15.9949), 13K(304.2071), 13M(15.9949), 14K(304.2071), 16K(304.2071), 19K(304.2071), 1K(304.2071), 26K(304.2071), 2K(304.2071), 2M(15.9949), 3M(15.9949), 4K(304.2071), 4M(15.9949), 5C(57.0214), 5K(304.2071), 5M(15.9949), 6C(57.0214), 6M(15.9949), 7K(304.2071), 7M(15.9949), 8K(304.2071), 9K(304.2071), 9M(15.9…
sp|P09493|TPM1_HUMAN	P09493	TPM1_HUMAN	TPM1	284	91.5	Homo sapiens OX=9606	Tropomyosin alpha-1 chain	1:Experimental evidence at protein level	10000	0.9990	59	29	59	1168	432	1168	67576189952	51688209408	67576189952	10K(304.2071), 11K(304.2071), 12C(57.0214), 12K(304.2071), 13K(304.2071), 13M(15.9949), 14K(304.2071), 15K(304.2071), 16K(304.2071), 1C(57.0214), 1C(57.0214), 1K(304.2071), 20K(304.2071), 21K(304.2071), 2K(304.2071), 3K(304.2071), 4K(304.2071), 5K(304.2071), 6K(304.2071), 7K(304.2071), 8C(57.0214), 8K(304.2071), 8M(15.9949), 9K(304.2071), 9M(15.9949), N-term(304.2071)
sp|P13533|MYH6_HUMAN	P13533	MYH6_HUMAN	MYH6	1939	26.8	Homo sapiens OX=9606	Myosin-6	1:Experimental evidence at protein level	10000	0.9990	58	52	58	426	410	426	74703544320	2833114752	3047869504	10K(304.2071), 11K(304.2071), 11M(15.9949), 12K(304.2071), 12M(15.9949), 13K(304.2071), 13M(15.9949), 14K(304.2071), 15K(304.2071), 16K(304.2071), 17K(304.2071), 18K(304.2071), 19C(57.0214), 19K(304.2071), 1C(57.0214), 1C(57.0214), 1K(304.2071), 1M(15.9949), 20C(57.0214), 20K(304.2071), 21C(57.0214), 24K(304.2071), 2K(304.2071), 2M(15.9949), 3C(57.0214), 3M(15.9949), 5C(57.0214), 5M(15.9949), 6C(…
sp|Q6P2Q9|PRP8_HUMAN	Q6P2Q9	PRP8_HUMAN	PRPF8	2335	27.4	Homo sapiens OX=9606	Pre-mRNA-processing-splicing factor 8	1:Experimental evidence at protein level	10000	0.9990	58	58	58	87	87	87	510572496	510572496	510572496	10K(304.2071), 11K(304.2071), 12K(304.2071), 13C(57.0214), 14K(304.2071), 15K(304.2071), 17K(304.2071), 19K(304.2071), 20K(304.2071), 21K(304.2071), 23K(304.2071), 24K(304.2071), 2M(15.9949), 3C(57.0214), 3M(15.9949), 4K(304.2071), 6C(57.0214), 6M(15.9949), 7K(304.2071), 8K(304.2071), 8M(15.9949), 9K(304.2071), N-term(304.2071)
sp|P24821|TENA_HUMAN	P24821	TENA_HUMAN	TNC	2201	31.5	Homo sapiens OX=9606	Tenascin	1:Experimental evidence at protein level	10000	0.9990	58	58	58	97	97	97	135805776	135805776	135805776	10C(57.0214), 10K(304.2071), 11M(15.9949), 12C(57.0214), 12K(304.2071), 12M(15.9949), 13C(57.0214), 13K(304.2071), 13M(15.9949), 14K(304.2071), 15K(304.2071), 16K(304.2071), 17C(57.0214), 17K(304.2071), 18K(304.2071), 19K(304.2071), 1C(57.0214), 1K(304.2071), 20K(304.2071), 22C(57.0214), 25K(304.2071), 26C(57.0214), 2C(57.0214), 3C(57.0214), 4C(57.0214), 4M(15.9949), 5C(57.0214), 6C(57.0214), 7C(…
sp|Q9NZM1|MYOF_HUMAN	Q9NZM1	MYOF_HUMAN	MYOF	2061	32.2	Homo sapiens OX=9606	Myoferlin	1:Experimental evidence at protein level	10000	0.9990	58	57	58	84	82	84	476685304	117360496	124211772	10C(57.0214), 10K(304.2071), 11C(57.0214), 11K(304.2071), 13C(57.0214), 13K(304.2071), 14K(304.2071), 15K(304.2071), 15M(15.9949), 16C(57.0214), 16K(304.2071), 18K(304.2071), 1C(57.0214), 1K(304.2071), 2C(57.0214), 3C(57.0214), 4C(57.0214), 4M(15.9949), 5C(57.0214), 5M(15.9949), 7K(304.2071), 8K(304.2071), 9K(304.2071), N-term(304.2071)
sp|Q9P2J5|SYLC_HUMAN	Q9P2J5	SYLC_HUMAN	LARS1	1176	55.2	Homo sapiens OX=9606	Leucine--tRNA ligase, cytoplasmic	1:Experimental evidence at protein level	10000	0.9990	58	58	58	105	105	105	338594856	338594856	338594856	10K(304.2071), 11K(304.2071), 11M(15.9949), 12K(304.2071), 13K(304.2071), 14K(304.2071), 14M(15.9949), 15K(304.2071), 16K(304.2071), 1C(57.0214), 20C(57.0214), 20K(304.2071), 22K(304.2071), 24K(304.2071), 27K(304.2071), 2M(15.9949), 3M(15.9949), 4C(57.0214), 5C(57.0214), 6C(57.0214), 6M(15.9949), 7C(57.0214), 7K(304.2071), 7M(15.9949), 8K(304.2071), 9K(304.2071), 9M(15.9949), N-term(304.2071)
sp|Q99959|PKP2_HUMAN	Q99959	PKP2_HUMAN	PKP2	881	67.5	Homo sapiens OX=9606	Plakophilin-2	1:Experimental evidence at protein level	10000	0.9990	58	58	58	283	283	283	1691808832	1691808832	1691808832	10K(304.2071), 10M(15.9949), 11K(304.2071), 12C(57.0214), 12K(304.2071), 13M(15.9949), 14K(304.2071), 15K(304.2071), 15M(15.9949), 16C(57.0214), 18K(304.2071), 1C(57.0214), 1K(304.2071), 20K(304.2071), 21M(15.9949), 23K(304.2071), 2C(57.0214), 2M(15.9949), 32K(304.2071), 3C(57.0214), 4C(57.0214), 4M(15.9949), 5C(57.0214), 6K(304.2071), 7C(57.0214), 8K(304.2071), 8M(15.9949), 9K(304.2071), N-term(…
sp|P49327|FAS_HUMAN	P49327	FAS_HUMAN	FASN	2511	29.8	Homo sapiens OX=9606	Fatty acid synthase	1:Experimental evidence at protein level	10000	0.9990	57	57	57	93	93	93	349199016	349199016	349199016	10C(57.0214), 10K(304.2071), 10M(15.9949), 11C(57.0214), 11K(304.2071), 12K(304.2071), 13K(304.2071), 14K(304.2071), 15K(304.2071), 17C(57.0214), 17K(304.2071), 19C(57.0214), 1C(57.0214), 20K(304.2071), 21K(304.2071), 22K(304.2071), 24K(304.2071), 25K(304.2071), 2C(57.0214), 3C(57.0214), 3M(15.9949), 5M(15.9949), 7K(304.2071), 8K(304.2071), 9C(57.0214), 9K(304.2071), N-term(304.2071)
sp|Q9BZF9|UACA_HUMAN	Q9BZF9	UACA_HUMAN	UACA	1416	39.4	Homo sapiens OX=9606	Uveal autoantigen with coiled-coil domains and ankyrin repeats	1:Experimental evidence at protein level	10000	0.9990	57	57	57	95	95	95	155420236	155420236	155420236	10C(57.0214), 10K(304.2071), 10M(15.9949), 11K(304.2071), 12K(304.2071), 13K(304.2071), 14K(304.2071), 15C(57.0214), 18K(304.2071), 1K(304.2071), 2K(304.2071), 4M(15.9949), 5C(57.0214), 5M(15.9949), 6C(57.0214), 6K(304.2071), 7K(304.2071), 7M(15.9949), 8C(57.0214), 8K(304.2071), 8M(15.9949), 9K(304.2071), 9M(15.9949), N-term(304.2071)
sp|Q05707|COEA1_HUMAN	Q05707	COEA1_HUMAN	COL14A1	1796	40.8	Homo sapiens OX=9606	Collagen alpha-1(XIV) chain	1:Experimental evidence at protein level	10000	0.9990	57	56	57	108	107	108	1005182224	1005182224	1005182224	10C(57.0214), 10K(304.2071), 10M(15.9949), 11C(57.0214), 11K(304.2071), 11M(15.9949), 12K(304.2071), 12M(15.9949), 13K(304.2071), 14K(304.2071), 15K(304.2071), 17C(57.0214), 18C(57.0214), 18K(304.2071), 19K(304.2071), 1K(304.2071), 20C(57.0214), 20K(304.2071), 22K(304.2071), 23K(304.2071), 24M(15.9949), 25K(304.2071), 2C(57.0214), 30K(304.2071), 3C(57.0214), 3K(304.2071), 7K(304.2071), 8C(57.0214…
sp|O60271|JIP4_HUMAN	O60271	JIP4_HUMAN	SPAG9	1321	42.6	Homo sapiens OX=9606	C-Jun-amino-terminal kinase-interacting protein 4	1:Experimental evidence at protein level	10000	0.9990	57	48	57	90	75	90	726943200	193406196	726943200	10C(57.0214), 10K(304.2071), 11K(304.2071), 12K(304.2071), 13K(304.2071), 14K(304.2071), 15K(304.2071), 16K(304.2071), 17K(304.2071), 18C(57.0214), 18K(304.2071), 19K(304.2071), 1C(57.0214), 1K(304.2071), 22K(304.2071), 2M(15.9949), 3C(57.0214), 5M(15.9949), 6C(57.0214), 7K(304.2071), 8K(304.2071), 9K(304.2071), N-term(304.2071)
sp|Q13423|NNTM_HUMAN	Q13423	NNTM_HUMAN	NNT	1086	50.1	Homo sapiens OX=9606	NAD(P) transhydrogenase, mitochondrial	1:Experimental evidence at protein level	10000	0.9990	57	57	57	581	581	581	13660340736	13660340736	13660340736	10K(304.2071), 11K(304.2071), 12K(304.2071), 13K(304.2071), 13M(15.9949), 14C(57.0214), 14K(304.2071), 15K(304.2071), 16K(304.2071), 17K(304.2071), 18K(304.2071), 19K(304.2071), 19M(15.9949), 1K(304.2071), 1M(15.9949), 20K(304.2071), 22K(304.2071), 27K(304.2071), 28K(304.2071), 2C(57.0214), 2M(15.9949), 3M(15.9949), 4K(304.2071), 5M(15.9949), 6C(57.0214), 6K(304.2071), 6M(15.9949), 7K(304.2071), …
sp|O43707|ACTN4_HUMAN	O43707	ACTN4_HUMAN	ACTN4	911	65.4	Homo sapiens OX=9606	Alpha-actinin-4	1:Experimental evidence at protein level	10000	0.9990	57	46	57	159	125	159	2392203328	2139620000	2139620000	10C(57.0214), 10K(304.2071), 11C(57.0214), 11K(304.2071), 12K(304.2071), 12M(15.9949), 13K(304.2071), 14K(304.2071), 15K(304.2071), 16K(304.2071), 17K(304.2071), 18K(304.2071), 1K(304.2071), 22K(304.2071), 28K(304.2071), 2C(57.0214), 2M(15.9949), 3M(15.9949), 5M(15.9949), 6K(304.2071), 7K(304.2071), 7M(15.9949), 8K(304.2071), 8M(15.9949), N-term(304.2071)
sp|P08133|ANXA6_HUMAN	P08133	ANXA6_HUMAN	ANXA6	673	72.5	Homo sapiens OX=9606	Annexin A6	1:Experimental evidence at protein level	10000	0.9990	57	54	57	325	314	325	4521752064	4516502272	4521752064	10K(304.2071), 11K(304.2071), 12C(57.0214), 12K(304.2071), 13K(304.2071), 15K(304.2071), 16K(304.2071), 1C(57.0214), 1C(57.0214), 20K(304.2071), 21K(304.2071), 22M(15.9949), 23K(304.2071), 24M(15.9949), 25K(304.2071), 2K(304.2071), 2M(15.9949), 3M(15.9949), 41K(304.2071), 4C(57.0214), 4K(304.2071), 5M(15.9949), 6C(57.0214), 6M(15.9949), 7K(304.2071), 7M(15.9949), 8K(304.2071), 9K(304.2071), N-ter…
sp|P20810|ICAL_HUMAN	P20810	ICAL_HUMAN	CAST	708	77.4	Homo sapiens OX=9606	Calpastatin	1:Experimental evidence at protein level	10000	0.9990	57	57	57	252	252	252	1383647552	1383647552	1383647552	10K(304.2071), 10M(15.9949), 11K(304.2071), 11M(15.9949), 12C(57.0214), 12K(304.2071), 12M(15.9949), 13K(304.2071), 14K(304.2071), 16K(304.2071), 17C(57.0214), 17K(304.2071), 18K(304.2071), 19C(57.0214), 1C(57.0214), 1C(57.0214), 1K(304.2071), 21K(304.2071), 23K(304.2071), 25K(304.2071), 26K(304.2071), 27K(304.2071), 29K(304.2071), 2K(304.2071), 30C(57.0214), 31K(304.2071), 36M(15.9949), 38K(304.…
sp|Q99715|COCA1_HUMAN	Q99715	COCA1_HUMAN	COL12A1	3063	21.6	Homo sapiens OX=9606	Collagen alpha-1(XII) chain	1:Experimental evidence at protein level	10000	0.9990	56	56	56	85	85	85	132115284	132115284	132115284	10C(57.0214), 10K(304.2071), 11K(304.2071), 11M(15.9949), 12K(304.2071), 13K(304.2071), 14K(304.2071), 15K(304.2071), 1C(57.0214), 2C(57.0214), 2K(304.2071), 3C(57.0214), 3K(304.2071), 4C(57.0214), 5M(15.9949), 7K(304.2071), 8K(304.2071), 8M(15.9949), 9K(304.2071), 9M(15.9949), N-term(304.2071)
sp|Q7Z460|CLAP1_HUMAN	Q7Z460	CLAP1_HUMAN	CLASP1	1538	41.4	Homo sapiens OX=9606	CLIP-associating protein 1	1:Experimental evidence at protein level	10000	0.9990	56	50	56	117	105	117	336116952	326980912	336116952	10K(304.2071), 10M(15.9949), 11K(304.2071), 12C(57.0214), 12K(304.2071), 13K(304.2071), 14K(304.2071), 15K(304.2071), 16K(304.2071), 18C(57.0214), 18K(304.2071), 19K(304.2071), 20K(304.2071), 22K(304.2071), 2C(57.0214), 2M(15.9949), 3C(57.0214), 4C(57.0214), 4M(15.9949), 6C(57.0214), 7K(304.2071), 8K(304.2071), 8M(15.9949), 9C(57.0214), 9K(304.2071), N-term(304.2071)
sp|Q00341|VIGLN_HUMAN	Q00341	VIGLN_HUMAN	HDLBP	1268	53.2	Homo sapiens OX=9606	Vigilin	1:Experimental evidence at protein level	10000	0.9990	56	55	56	104	102	104	267533080	267533080	267533080	10M(15.9949), 11K(304.2071), 12K(304.2071), 13K(304.2071), 14K(304.2071), 15K(304.2071), 16K(304.2071), 17C(57.0214), 17K(304.2071), 18K(304.2071), 20K(304.2071), 20M(15.9949), 22K(304.2071), 2C(57.0214), 2M(15.9949), 4C(57.0214), 4M(15.9949), 5M(15.9949), 6C(57.0214), 6M(15.9949), 7K(304.2071), 7M(15.9949), 8K(304.2071), 8M(15.9949), 9K(304.2071), N-term(304.2071), N-term(42.0106)
sp|Q8WUM4|PDC6I_HUMAN	Q8WUM4	PDC6I_HUMAN	PDCD6IP	868	65.6	Homo sapiens OX=9606	Programmed cell death 6-interacting protein	1:Experimental evidence at protein level	10000	0.9990	56	55	56	130	129	130	1021104224	1021104224	1021104224	10K(304.2071), 11K(304.2071), 12K(304.2071), 13K(304.2071), 14C(57.0214), 14K(304.2071), 15K(304.2071), 16K(304.2071), 17C(57.0214), 17K(304.2071), 18K(304.2071), 1C(57.0214), 1K(304.2071), 24K(304.2071), 27K(304.2071), 2C(57.0214), 2M(15.9949), 31K(304.2071), 34K(304.2071), 6C(57.0214), 6K(304.2071), 6M(15.9949), 7C(57.0214), 7K(304.2071), 8K(304.2071), 9K(304.2071), N-term(304.2071), N-term(42.…
sp|P35221|CTNA1_HUMAN	P35221	CTNA1_HUMAN	CTNNA1	906	74	Homo sapiens OX=9606	Catenin alpha-1	1:Experimental evidence at protein level	10000	0.9990	55	39	55	159	130	159	1359101152	1045222368	1359101152	10C(57.0214), 10K(304.2071), 11C(57.0214), 11K(304.2071), 12C(57.0214), 12K(304.2071), 13K(304.2071), 15K(304.2071), 16C(57.0214), 17K(304.2071), 18K(304.2071), 19K(304.2071), 19M(15.9949), 1C(57.0214), 1K(304.2071), 20K(304.2071), 20M(15.9949), 22K(304.2071), 23K(304.2071), 25K(304.2071), 26K(304.2071), 27K(304.2071), 2K(304.2071), 3C(57.0214), 3K(304.2071), 3M(15.9949), 41K(304.2071), 4M(15.994…
sp|P01031|CO5_HUMAN	P01031	CO5_HUMAN	C5	1676	35.2	Homo sapiens	Complement C5	1:Experimental evidence at protein level	10000	0.9990	55	55	55	93	93	93	241382288	241382288	241382288	10K(304.2071), 11K(304.2071), 12K(304.2071), 13K(304.2071), 14C(57.0214), 14K(304.2071), 16K(304.2071), 19K(304.2071), 1C(57.0214), 1K(304.2071), 21K(304.2071), 28K(304.2071), 2C(57.0214), 3C(57.0214), 3M(15.9949), 40C(57.0214), 41K(304.2071), 4C(57.0214), 5C(57.0214), 5K(304.2071), 6C(57.0214), 6M(15.9949), 7C(57.0214), 7K(304.2071), 8C(57.0214), 8K(304.2071), 9K(304.2071), N-term(304.2071)
sp|Q5VYK3|ECM29_HUMAN	Q5VYK3	ECM29_HUMAN	ECPAS	1845	38.5	Homo sapiens OX=9606	Proteasome adapter and scaffold protein ECM29	1:Experimental evidence at protein level	10000	0.9990	55	55	55	86	86	86	240156912	240156912	240156912	10K(304.2071), 10M(15.9949), 11K(304.2071), 12K(304.2071), 13K(304.2071), 14K(304.2071), 15C(57.0214), 15K(304.2071), 16C(57.0214), 16K(304.2071), 17K(304.2071), 18K(304.2071), 19K(304.2071), 20K(304.2071), 21K(304.2071), 25K(304.2071), 26M(15.9949), 2C(57.0214), 2K(304.2071), 2M(15.9949), 32K(304.2071), 3C(57.0214), 3M(15.9949), 4C(57.0214), 4M(15.9949), 6C(57.0214), 6K(304.2071), 7K(304.2071), …
sp|O60237|MYPT2_HUMAN	O60237	MYPT2_HUMAN	PPP1R12B	982	55.6	Homo sapiens OX=9606	Protein phosphatase 1 regulatory subunit 12B	1:Experimental evidence at protein level	10000	0.9990	55	54	55	156	152	156	766470608	766470608	766470608	10K(304.2071), 11C(57.0214), 11K(304.2071), 12C(57.0214), 12K(304.2071), 13C(57.0214), 13M(15.9949), 14K(304.2071), 15K(304.2071), 16K(304.2071), 19C(57.0214), 19K(304.2071), 1K(304.2071), 21K(304.2071), 22K(304.2071), 23K(304.2071), 26M(15.9949), 28K(304.2071), 2K(304.2071), 3C(57.0214), 4M(15.9949), 6M(15.9949), 7K(304.2071), 7M(15.9949), 8C(57.0214), 8K(304.2071), 8M(15.9949), 9K(304.2071), N-…
sp|P25705|ATPA_HUMAN	P25705	ATPA_HUMAN	ATP5F1A	553	76.9	Homo sapiens OX=9606	ATP synthase subunit alpha, mitochondrial	1:Experimental evidence at protein level	10000	0.9990	55	55	55	1054	1054	1054	31775982592	31775982592	31775982592	10K(304.2071), 11K(304.2071), 12K(304.2071), 14K(304.2071), 15K(304.2071), 1K(304.2071), 20K(304.2071), 24C(57.0214), 26M(15.9949), 29K(304.2071), 2M(15.9949), 3C(57.0214), 3K(304.2071), 3M(15.9949), 4C(57.0214), 4K(304.2071), 5K(304.2071), 6K(304.2071), 6M(15.9949), 7K(304.2071), 7M(15.9949), 8K(304.2071), 8M(15.9949), 9K(304.2071), N-term(304.2071)
sp|O00429|DNM1L_HUMAN	O00429	DNM1L_HUMAN	DNM1L	736	78.3	Homo sapiens OX=9606	Dynamin-1-like protein	1:Experimental evidence at protein level	10000	0.9990	55	55	55	175	175	175	955566144	955566144	955566144	10K(304.2071), 11C(57.0214), 11K(304.2071), 11M(15.9949), 13K(304.2071), 14K(304.2071), 14M(15.9949), 15K(304.2071), 15M(15.9949), 17M(15.9949), 19K(304.2071), 19M(15.9949), 1C(57.0214), 1K(304.2071), 21K(304.2071), 22K(304.2071), 23K(304.2071), 24K(304.2071), 26K(304.2071), 2C(57.0214), 2K(304.2071), 3M(15.9949), 4M(15.9949), 5C(57.0214), 5M(15.9949), 6C(57.0214), 7K(304.2071), 7M(15.9949), 8C(5…
sp|Q14767|LTBP2_HUMAN	Q14767	LTBP2_HUMAN	LTBP2	1821	34.4	Homo sapiens OX=9606	Latent-transforming growth factor beta-binding protein 2	1:Experimental evidence at protein level	10000	0.9990	54	52	54	141	138	141	536538760	501259080	536538760	10C(57.0214), 11C(57.0214), 12C(57.0214), 13K(304.2071), 14K(304.2071), 15C(57.0214), 15K(304.2071), 16C(57.0214), 17K(304.2071), 18C(57.0214), 1C(57.0214), 1C(57.0214), 21C(57.0214), 21K(304.2071), 22C(57.0214), 22K(304.2071), 23K(304.2071), 27C(57.0214), 28C(57.0214), 28K(304.2071), 2C(57.0214), 33C(57.0214), 34K(304.2071), 3C(57.0214), 4C(57.0214), 4M(15.9949), 5C(57.0214), 6C(57.0214), 7C(57.…
sp|P22314|UBA1_HUMAN	P22314	UBA1_HUMAN	UBA1	1058	61.4	Homo sapiens OX=9606	Ubiquitin-like modifier-activating enzyme 1	1:Experimental evidence at protein level	10000	0.9990	54	54	54	199	199	199	2095415104	2095415104	2095415104	10C(57.0214), 10M(15.9949), 11C(57.0214), 11K(304.2071), 12K(304.2071), 13K(304.2071), 13M(15.9949), 14K(304.2071), 15K(304.2071), 16K(304.2071), 17K(304.2071), 18K(304.2071), 1K(304.2071), 20M(15.9949), 23K(304.2071), 24K(304.2071), 25K(304.2071), 25M(15.9949), 26K(304.2071), 2M(15.9949), 4M(15.9949), 5C(57.0214), 5M(15.9949), 7C(57.0214), 7K(304.2071), 7M(15.9949), 8C(57.0214), 8K(304.2071), 8M…
sp|P17661|DESM_HUMAN	P17661	DESM_HUMAN	DES	470	87.9	Homo sapiens OX=9606	Desmin	1:Experimental evidence at protein level	10000	0.9990	54	48	54	662	614	662	14438656512	11796242176	14438656512	10K(304.2071), 12K(304.2071), 13K(304.2071), 14K(304.2071), 15M(15.9949), 16K(304.2071), 17M(15.9949), 19K(304.2071), 1K(304.2071), 1M(15.9949), 2K(304.2071), 2M(15.9949), 3K(304.2071), 3M(15.9949), 4M(15.9949), 7K(304.2071), 7M(15.9949), 8C(57.0214), 8K(304.2071), 9K(304.2071), N-term(304.2071), N-term(42.0106)
sp|O60343|TBCD4_HUMAN	O60343	TBCD4_HUMAN	TBC1D4	1298	45.8	Homo sapiens OX=9606	TBC1 domain family member 4	1:Experimental evidence at protein level	10000	0.9990	53	50	53	97	94	97	240489516	194391688	240489516	10C(57.0214), 10K(304.2071), 10M(15.9949), 11C(57.0214), 11K(304.2071), 12C(57.0214), 12K(304.2071), 13K(304.2071), 14K(304.2071), 15K(304.2071), 1C(57.0214), 1K(304.2071), 2C(57.0214), 2K(304.2071), 30K(304.2071), 34K(304.2071), 3C(57.0214), 3K(304.2071), 4C(57.0214), 4K(304.2071), 5C(57.0214), 5M(15.9949), 6C(57.0214), 7C(57.0214), 7K(304.2071), 7M(15.9949), 8C(57.0214), 8K(304.2071), 9C(57.021…
sp|Q14697|GANAB_HUMAN	Q14697	GANAB_HUMAN	GANAB	944	58.6	Homo sapiens OX=9606	Neutral alpha-glucosidase AB	1:Experimental evidence at protein level	10000	0.9990	53	52	53	158	157	158	1503047584	1503047584	1503047584	10K(304.2071), 11C(57.0214), 11K(304.2071), 12K(304.2071), 12M(15.9949), 15K(304.2071), 17K(304.2071), 19K(304.2071), 1K(304.2071), 21K(304.2071), 23K(304.2071), 26K(304.2071), 26M(15.9949), 2C(57.0214), 2M(15.9949), 4K(304.2071), 4M(15.9949), 5C(57.0214), 6K(304.2071), 7K(304.2071), 8C(57.0214), 8K(304.2071), 9K(304.2071), 9M(15.9949), N-term(304.2071)
sp|P21399|ACOHC_HUMAN	P21399	ACOHC_HUMAN	ACO1	889	61.1	Homo sapiens OX=9606	Cytoplasmic aconitate hydratase	1:Experimental evidence at protein level	10000	0.9990	53	51	53	176	173	176	1533024256	1216516256	1533024256	10K(304.2071), 13K(304.2071), 13M(15.9949), 14K(304.2071), 15K(304.2071), 16K(304.2071), 17K(304.2071), 18K(304.2071), 18M(15.9949), 19K(304.2071), 1K(304.2071), 20K(304.2071), 2C(57.0214), 5C(57.0214), 6C(57.0214), 6M(15.9949), 7K(304.2071), 7M(15.9949), 8K(304.2071), 9K(304.2071), 9M(15.9949), N-term(304.2071), N-term(42.0106)
sp|P40939|ECHA_HUMAN	P40939	ECHA_HUMAN	HADHA	763	72.6	Homo sapiens OX=9606	Trifunctional enzyme subunit alpha, mitochondrial	1:Experimental evidence at protein level	10000	0.9990	53	53	53	625	625	625	17109231360	17109231360	17109231360	10C(57.0214), 10K(304.2071), 10M(15.9949), 11C(57.0214), 11K(304.2071), 11M(15.9949), 12C(57.0214), 12K(304.2071), 12M(15.9949), 13C(57.0214), 13K(304.2071), 14K(304.2071), 15K(304.2071), 16C(57.0214), 16K(304.2071), 17K(304.2071), 18K(304.2071), 1C(57.0214), 1K(304.2071), 1M(15.9949), 21C(57.0214), 21K(304.2071), 24C(57.0214), 25K(304.2071), 27K(304.2071), 28K(304.2071), 29K(304.2071), 2M(15.994…
sp|P28331|NDUS1_HUMAN	P28331	NDUS1_HUMAN	NDUFS1	727	82.1	Homo sapiens OX=9606	NADH-ubiquinone oxidoreductase 75 kDa subunit, mitochondrial	1:Experimental evidence at protein level	10000	0.9990	53	53	53	390	390	390	5363313920	5363313920	5363313920	10K(304.2071), 10M(15.9949), 11C(57.0214), 11K(304.2071), 12C(57.0214), 12K(304.2071), 13K(304.2071), 14C(57.0214), 15C(57.0214), 15K(304.2071), 16K(304.2071), 17C(57.0214), 17K(304.2071), 18C(57.0214), 18K(304.2071), 19K(304.2071), 1K(304.2071), 1M(15.9949), 20C(57.0214), 21K(304.2071), 22K(304.2071), 24C(57.0214), 26C(57.0214), 2C(57.0214), 2M(15.9949), 30K(304.2071), 31M(15.9949), 32M(15.9949)…
sp|P08670|VIME_HUMAN	P08670	VIME_HUMAN	VIM	466	84.8	Homo sapiens OX=9606	Vimentin	1:Experimental evidence at protein level	10000	0.9990	53	47	53	485	448	485	13014358528	6683145856	6781075584	10K(304.2071), 11M(15.9949), 12K(304.2071), 12M(15.9949), 13K(304.2071), 14K(304.2071), 15K(304.2071), 15M(15.9949), 19K(304.2071), 1K(304.2071), 1M(15.9949), 26K(304.2071), 27K(304.2071), 2M(15.9949), 5M(15.9949), 7C(57.0214), 7K(304.2071), 8C(57.0214), 8M(15.9949), 9K(304.2071), 9M(15.9949), N-term(304.2071), N-term(42.0106)
sp|P13637|AT1A3_HUMAN	P13637	AT1A3_HUMAN	ATP1A3	1013	56	Homo sapiens OX=9606	Sodium/potassium-transporting ATPase subunit alpha-3	1:Experimental evidence at protein level	10000	0.9990	52	28	52	270	109	270	2535111424	1474071904	2535111424	10K(304.2071), 11K(304.2071), 12K(304.2071), 13K(304.2071), 14K(304.2071), 15C(57.0214), 16K(304.2071), 17K(304.2071), 18K(304.2071), 19K(304.2071), 1C(57.0214), 1K(304.2071), 21K(304.2071), 28K(304.2071), 2C(57.0214), 2M(15.9949), 3M(15.9949), 4C(57.0214), 4M(15.9949), 5C(57.0214), 5M(15.9949), 6K(304.2071), 6M(15.9949), 7C(57.0214), 7K(304.2071), 7M(15.9949), 8K(304.2071), 8M(15.9949), 9C(57.02…
sp|Q16363|LAMA4_HUMAN	Q16363	LAMA4_HUMAN	LAMA4	1823	30.7	Homo sapiens OX=9606	Laminin subunit alpha-4	1:Experimental evidence at protein level	10000	0.9990	52	51	52	110	109	110	295019288	295019288	295019288	10K(304.2071), 10M(15.9949), 11C(57.0214), 11K(304.2071), 12C(57.0214), 12K(304.2071), 13C(57.0214), 13K(304.2071), 16C(57.0214), 16K(304.2071), 17C(57.0214), 17K(304.2071), 1C(57.0214), 1K(304.2071), 23C(57.0214), 23K(304.2071), 24C(57.0214), 2C(57.0214), 2K(304.2071), 30K(304.2071), 3C(57.0214), 3M(15.9949), 4C(57.0214), 5M(15.9949), 6C(57.0214), 6M(15.9949), 7K(304.2071), 8K(304.2071), 9C(57.0…
sp|O00468|AGRIN_HUMAN	O00468	AGRIN_HUMAN	AGRN	2068	34.6	Homo sapiens OX=9606	Agrin	1:Experimental evidence at protein level	10000	0.9990	52	52	52	100	100	100	325592736	325592736	325592736	10C(57.0214), 11C(57.0214), 12C(57.0214), 12K(304.2071), 13C(57.0214), 13K(304.2071), 14C(57.0214), 15C(57.0214), 15K(304.2071), 16C(57.0214), 16K(304.2071), 17C(57.0214), 18C(57.0214), 18M(15.9949), 19C(57.0214), 19K(304.2071), 1C(57.0214), 1C(57.0214), 1K(304.2071), 20K(304.2071), 20M(15.9949), 21C(57.0214), 22C(57.0214), 23C(57.0214), 26K(304.2071), 2C(57.0214), 2M(15.9949), 3C(57.0214), 4C(57…
sp|Q8N2S1|LTBP4_HUMAN	Q8N2S1	LTBP4_HUMAN	LTBP4	1624	39.1	Homo sapiens OX=9606	Latent-transforming growth factor beta-binding protein 4	1:Experimental evidence at protein level	10000	0.9990	52	52	52	98	98	98	110460948	110460948	110460948	10C(57.0214), 10K(304.2071), 11C(57.0214), 12C(57.0214), 13C(57.0214), 13K(304.2071), 14C(57.0214), 16C(57.0214), 17C(57.0214), 18C(57.0214), 1C(57.0214), 20C(57.0214), 23C(57.0214), 28C(57.0214), 2C(57.0214), 3C(57.0214), 3M(15.9949), 4C(57.0214), 5C(57.0214), 6C(57.0214), 7C(57.0214), 8C(57.0214), 9C(57.0214), N-term(304.2071)
sp|Q86UU1|PHLB1_HUMAN	Q86UU1	PHLB1_HUMAN	PHLDB1	1377	41.8	Homo sapiens OX=9606	Pleckstrin homology-like domain family B member 1	1:Experimental evidence at protein level	10000	0.9990	52	50	52	83	80	83	248447992	248447992	248447992	10K(304.2071), 11K(304.2071), 11M(15.9949), 12C(57.0214), 12K(304.2071), 12M(15.9949), 13K(304.2071), 14C(57.0214), 14K(304.2071), 15K(304.2071), 16K(304.2071), 17K(304.2071), 19K(304.2071), 1K(304.2071), 20K(304.2071), 2M(15.9949), 3C(57.0214), 5C(57.0214), 5K(304.2071), 6M(15.9949), 7C(57.0214), 7K(304.2071), 8C(57.0214), 8K(304.2071), 9K(304.2071), N-term(304.2071)
sp|P29144|TPP2_HUMAN	P29144	TPP2_HUMAN	TPP2	1249	45.4	Homo sapiens OX=9606	Tripeptidyl-peptidase 2	1:Experimental evidence at protein level	10000	0.9990	52	52	52	105	105	105	340062472	340062472	340062472	10K(304.2071), 11K(304.2071), 12K(304.2071), 13K(304.2071), 14K(304.2071), 15K(304.2071), 16K(304.2071), 17K(304.2071), 18K(304.2071), 1C(57.0214), 1K(304.2071), 20K(304.2071), 25K(304.2071), 28K(304.2071), 2C(57.0214), 2K(304.2071), 2M(15.9949), 45K(304.2071), 4M(15.9949), 5C(57.0214), 5K(304.2071), 6C(57.0214), 7C(57.0214), 7K(304.2071), 8C(57.0214), 8K(304.2071), 9C(57.0214), 9K(304.2071), N-t…
sp|Q9H2G2|SLK_HUMAN	Q9H2G2	SLK_HUMAN	SLK	1235	45.4	Homo sapiens OX=9606	STE20-like serine/threonine-protein kinase	1:Experimental evidence at protein level	10000	0.9990	52	50	52	111	108	111	439835336	439835336	439835336	10K(304.2071), 11K(304.2071), 12K(304.2071), 13C(57.0214), 13K(304.2071), 14K(304.2071), 15K(304.2071), 17K(304.2071), 17M(15.9949), 1C(57.0214), 21K(304.2071), 22K(304.2071), 29K(304.2071), 2M(15.9949), 3M(15.9949), 4K(304.2071), 5K(304.2071), 5M(15.9949), 6C(57.0214), 6M(15.9949), 7C(57.0214), 7K(304.2071), 8K(304.2071), 9K(304.2071), N-term(304.2071)
sp|O60716|CTND1_HUMAN	O60716	CTND1_HUMAN	CTNND1	968	60.7	Homo sapiens OX=9606	Catenin delta-1	1:Experimental evidence at protein level	10000	0.9990	52	51	52	101	99	101	309401272	309401272	309401272	10M(15.9949), 11C(57.0214), 11K(304.2071), 11M(15.9949), 12M(15.9949), 13K(304.2071), 14C(57.0214), 15K(304.2071), 17K(304.2071), 19C(57.0214), 1K(304.2071), 22K(304.2071), 23K(304.2071), 2C(57.0214), 2K(304.2071), 5C(57.0214), 5M(15.9949), 6C(57.0214), 7C(57.0214), 7K(304.2071), 7M(15.9949), 8K(304.2071), 9K(304.2071), 9M(15.9949), N-term(304.2071), N-term(42.0106)
sp|P11586|C1TC_HUMAN	P11586	C1TC_HUMAN	MTHFD1	935	64.7	Homo sapiens OX=9606	C-1-tetrahydrofolate synthase, cytoplasmic	1:Experimental evidence at protein level	10000	0.9990	52	50	52	130	127	130	635610576	635610576	635610576	10C(57.0214), 10K(304.2071), 11K(304.2071), 12K(304.2071), 13C(57.0214), 13K(304.2071), 13M(15.9949), 14K(304.2071), 14M(15.9949), 15K(304.2071), 16K(304.2071), 17K(304.2071), 19K(304.2071), 19M(15.9949), 1C(57.0214), 20K(304.2071), 20M(15.9949), 22C(57.0214), 22K(304.2071), 23M(15.9949), 25K(304.2071), 28K(304.2071), 2C(57.0214), 2M(15.9949), 39K(304.2071), 5C(57.0214), 5K(304.2071), 6C(57.0214)…
sp|P38646|GRP75_HUMAN	P38646	GRP75_HUMAN	HSPA9	679	66.1	Homo sapiens OX=9606	Stress-70 protein, mitochondrial	1:Experimental evidence at protein level	10000	0.9990	52	49	52	484	452	484	6640223488	6484425600	6640223488	10K(304.2071), 12K(304.2071), 12M(15.9949), 13K(304.2071), 13M(15.9949), 14C(57.0214), 14K(304.2071), 15K(304.2071), 16K(304.2071), 17K(304.2071), 18K(304.2071), 18M(15.9949), 19K(304.2071), 1C(57.0214), 1K(304.2071), 20M(15.9949), 21K(304.2071), 22K(304.2071), 24K(304.2071), 2C(57.0214), 2M(15.9949), 3M(15.9949), 4M(15.9949), 5C(57.0214), 6C(57.0214), 6M(15.9949), 7K(304.2071), 8C(57.0214), 8K(3…
sp|Q9NYU2|UGGG1_HUMAN	Q9NYU2	UGGG1_HUMAN	UGGT1	1555	40.1	Homo sapiens OX=9606	UDP-glucose:glycoprotein glucosyltransferase 1	1:Experimental evidence at protein level	10000	0.9990	51	48	51	96	92	96	412059704	412059704	412059704	10K(304.2071), 11K(304.2071), 11M(15.9949), 12K(304.2071), 13K(304.2071), 13M(15.9949), 14K(304.2071), 15C(57.0214), 15K(304.2071), 16K(304.2071), 17K(304.2071), 18M(15.9949), 19K(304.2071), 1K(304.2071), 21K(304.2071), 24K(304.2071), 24M(15.9949), 2C(57.0214), 31K(304.2071), 3M(15.9949), 5C(57.0214), 7K(304.2071), 8K(304.2071), 8M(15.9949), 9K(304.2071), 9M(15.9949), N-term(304.2071)
sp|Q8IUD2|RB6I2_HUMAN	Q8IUD2	RB6I2_HUMAN	ERC1	1116	41.7	Homo sapiens OX=9606	ELKS/Rab6-interacting/CAST family member 1	1:Experimental evidence at protein level	10000	0.9990	51	42	51	91	78	91	1243061948	1228818868	1243061948	10K(304.2071), 11K(304.2071), 11M(15.9949), 12K(304.2071), 13K(304.2071), 15K(304.2071), 18K(304.2071), 19K(304.2071), 1K(304.2071), 23K(304.2071), 2M(15.9949), 4M(15.9949), 5M(15.9949), 6K(304.2071), 7K(304.2071), 8K(304.2071), 8M(15.9949), 9K(304.2071), 9M(15.9949), N-term(304.2071)
sp|P49588|SYAC_HUMAN	P49588	SYAC_HUMAN	AARS1	968	64.9	Homo sapiens OX=9606	Alanine--tRNA ligase, cytoplasmic	1:Experimental evidence at protein level	10000	0.9990	51	51	51	141	141	141	301632768	301632768	301632768	10K(304.2071), 11K(304.2071), 12C(57.0214), 12K(304.2071), 13K(304.2071), 13M(15.9949), 14K(304.2071), 15C(57.0214), 15K(304.2071), 18K(304.2071), 19K(304.2071), 1C(57.0214), 1K(304.2071), 20C(57.0214), 21K(304.2071), 23K(304.2071), 28C(57.0214), 2C(57.0214), 2M(15.9949), 3C(57.0214), 3M(15.9949), 4C(57.0214), 5C(57.0214), 5M(15.9949), 6M(15.9949), 7C(57.0214), 7K(304.2071), 8K(304.2071), 8M(15.9…
sp|Q9BZL4|PP12C_HUMAN	Q9BZL4	PP12C_HUMAN	PPP1R12C	782	67.4	Homo sapiens OX=9606	Protein phosphatase 1 regulatory subunit 12C	1:Experimental evidence at protein level	10000	0.9990	51	49	51	133	130	133	421775672	421775672	421775672	11K(304.2071), 12K(304.2071), 14K(304.2071), 15K(304.2071), 16K(304.2071), 18C(57.0214), 1C(57.0214), 20C(57.0214), 28M(15.9949), 2K(304.2071), 33K(304.2071), 4M(15.9949), 6K(304.2071), 6M(15.9949), 8C(57.0214), 8K(304.2071), 8M(15.9949), 9K(304.2071), N-term(304.2071), N-term(42.0106)
sp|Q0ZGT2|NEXN_HUMAN	Q0ZGT2	NEXN_HUMAN	NEXN	675	60	Homo sapiens OX=9606	Nexilin	1:Experimental evidence at protein level	10000	0.9990	50	50	50	191	191	191	1678955584	1678955584	1678955584	10K(304.2071), 11K(304.2071), 11M(15.9949), 12M(15.9949), 13K(304.2071), 13M(15.9949), 14K(304.2071), 15K(304.2071), 18K(304.2071), 1C(57.0214), 1K(304.2071), 20M(15.9949), 21C(57.0214), 22K(304.2071), 2K(304.2071), 2M(15.9949), 32K(304.2071), 3M(15.9949), 5C(57.0214), 5M(15.9949), 6M(15.9949), 7C(57.0214), 7K(304.2071), 7M(15.9949), 8K(304.2071), 9K(304.2071), N-term(304.2071), N-term(42.0106)
sp|Q9Y520|PRC2C_HUMAN	Q9Y520	PRC2C_HUMAN	PRRC2C	2896	19.5	Homo sapiens OX=9606	Protein PRRC2C	1:Experimental evidence at protein level	10000	0.9990	50	48	50	81	79	81	58460589	58460589	58460589	10K(304.2071), 11K(304.2071), 12K(304.2071), 13K(304.2071), 15K(304.2071), 17K(304.2071), 19C(57.0214), 19K(304.2071), 22K(304.2071), 23K(304.2071), 2K(304.2071), 3M(15.9949), 4C(57.0214), 6K(304.2071), 7K(304.2071), 7M(15.9949), 8K(304.2071), 9K(304.2071), N-term(304.2071)
sp|Q15643|TRIPB_HUMAN	Q15643	TRIPB_HUMAN	TRIP11	1979	26.1	Homo sapiens OX=9606	Thyroid receptor-interacting protein 11	1:Experimental evidence at protein level	10000	0.9990	50	50	50	70	70	70	653365732	653365732	653365732	10K(304.2071), 11K(304.2071), 12K(304.2071), 12M(15.9949), 13C(57.0214), 13K(304.2071), 14K(304.2071), 16K(304.2071), 17K(304.2071), 19K(304.2071), 1K(304.2071), 21K(304.2071), 22K(304.2071), 2M(15.9949), 5M(15.9949), 7K(304.2071), 8K(304.2071), 9K(304.2071), N-term(304.2071)
sp|P23634|AT2B4_HUMAN	P23634	AT2B4_HUMAN	ATP2B4	1241	40.8	Homo sapiens OX=9606	Plasma membrane calcium-transporting ATPase 4	1:Experimental evidence at protein level	10000	0.9990	50	33	50	154	104	154	488490096	440936888	488490096	10K(304.2071), 11K(304.2071), 11M(15.9949), 12C(57.0214), 13K(304.2071), 13M(15.9949), 14K(304.2071), 15C(57.0214), 16K(304.2071), 17C(57.0214), 17K(304.2071), 18K(304.2071), 19C(57.0214), 1C(57.0214), 1K(304.2071), 21K(304.2071), 23K(304.2071), 2M(15.9949), 3C(57.0214), 3M(15.9949), 4M(15.9949), 5C(57.0214), 5M(15.9949), 6C(57.0214), 6M(15.9949), 7K(304.2071), 7M(15.9949), 8C(57.0214), 8K(304.20…
sp|O75155|CAND2_HUMAN	O75155	CAND2_HUMAN	CAND2	1236	49.1	Homo sapiens OX=9606	Cullin-associated NEDD8-dissociated protein 2	1:Experimental evidence at protein level	10000	0.9990	50	46	50	100	93	100	364443856	335039664	364443856	10K(304.2071), 11K(304.2071), 11M(15.9949), 12C(57.0214), 12K(304.2071), 13C(57.0214), 13K(304.2071), 14K(304.2071), 15K(304.2071), 15M(15.9949), 18C(57.0214), 18K(304.2071), 18M(15.9949), 1C(57.0214), 20C(57.0214), 22K(304.2071), 3C(57.0214), 4C(57.0214), 4M(15.9949), 5C(57.0214), 5K(304.2071), 6M(15.9949), 7M(15.9949), 8K(304.2071), 8M(15.9949), 9C(57.0214), 9K(304.2071), N-term(304.2071), N-te…
sp|P00450|CERU_HUMAN	P00450	CERU_HUMAN	CP	1065	54.9	Homo sapiens OX=9606	Ceruloplasmin	1:Experimental evidence at protein level	10000	0.9990	50	50	50	206	206	206	1550262752	1550262752	1550262752	10C(57.0214), 10K(304.2071), 10M(15.9949), 11C(57.0214), 11K(304.2071), 12K(304.2071), 13C(57.0214), 13K(304.2071), 14K(304.2071), 18C(57.0214), 18K(304.2071), 19K(304.2071), 1K(304.2071), 1M(15.9949), 20K(304.2071), 20M(15.9949), 21K(304.2071), 22M(15.9949), 23K(304.2071), 26C(57.0214), 28C(57.0214), 2K(304.2071), 35K(304.2071), 39K(304.2071), 3C(57.0214), 3K(304.2071), 6C(57.0214), 6K(304.2071)…
sp|Q9Y4W6|AFG32_HUMAN	Q9Y4W6	AFG32_HUMAN	AFG3L2	797	57.1	Homo sapiens OX=9606	AFG3-like protein 2	1:Experimental evidence at protein level	10000	0.9990	50	49	50	171	168	171	1945749888	1945749888	1945749888	10K(304.2071), 11K(304.2071), 12K(304.2071), 14K(304.2071), 14M(15.9949), 15K(304.2071), 17C(57.0214), 17K(304.2071), 1K(304.2071), 21M(15.9949), 24K(304.2071), 2C(57.0214), 2K(304.2071), 2M(15.9949), 3K(304.2071), 3M(15.9949), 4C(57.0214), 4M(15.9949), 5C(57.0214), 7K(304.2071), 8K(304.2071), 9K(304.2071), N-term(304.2071)
sp|P55786|PSA_HUMAN	P55786	PSA_HUMAN	NPEPPS	919	57.8	Homo sapiens OX=9606	Puromycin-sensitive aminopeptidase	1:Experimental evidence at protein level	10000	0.9990	50	31	50	152	93	152	1101196928	1101196928	1101196928	10K(304.2071), 10M(15.9949), 11K(304.2071), 12C(57.0214), 12K(304.2071), 13K(304.2071), 14K(304.2071), 17K(304.2071), 1K(304.2071), 27K(304.2071), 28K(304.2071), 2C(57.0214), 2M(15.9949), 31K(304.2071), 34K(304.2071), 3K(304.2071), 3M(15.9949), 4C(57.0214), 4M(15.9949), 5C(57.0214), 5K(304.2071), 6C(57.0214), 6K(304.2071), 6M(15.9949), 7K(304.2071), 7M(15.9949), 8K(304.2071), 8M(15.9949), 9K(304.…
sp|P07900|HS90A_HUMAN	P07900	HS90A_HUMAN	HSP90AA1	732	67.5	Homo sapiens OX=9606	Heat shock protein HSP 90-alpha	1:Experimental evidence at protein level	10000	0.9990	50	27	50	458	250	458	4997091840	4039995520	4997091840	10K(304.2071), 10M(15.9949), 11K(304.2071), 11M(15.9949), 12K(304.2071), 13K(304.2071), 13M(15.9949), 14K(304.2071), 15K(304.2071), 16C(57.0214), 16K(304.2071), 19K(304.2071), 19M(15.9949), 1C(57.0214), 1K(304.2071), 21K(304.2071), 23M(15.9949), 2K(304.2071), 2M(15.9949), 4M(15.9949), 5K(304.2071), 5M(15.9949), 6C(57.0214), 7C(57.0214), 7K(304.2071), 7M(15.9949), 8C(57.0214), 8K(304.2071), 8M(15.…
sp|P00747|PLMN_HUMAN	P00747	PLMN_HUMAN	PLG	810	70.5	Homo sapiens OX=9606	Plasminogen	1:Experimental evidence at protein level	10000	0.9990	50	43	50	134	111	134	661185888	661185888	661185888	10C(57.0214), 10K(304.2071), 11C(57.0214), 12K(304.2071), 12M(15.9949), 13C(57.0214), 13K(304.2071), 14C(57.0214), 15C(57.0214), 16C(57.0214), 16K(304.2071), 17C(57.0214), 17K(304.2071), 18C(57.0214), 18K(304.2071), 19K(304.2071), 1C(57.0214), 1K(304.2071), 21K(304.2071), 22C(57.0214), 24K(304.2071), 25K(304.2071), 28C(57.0214), 2C(57.0214), 2M(15.9949), 31K(304.2071), 3C(57.0214), 4C(57.0214), 5…
sp|Q5TBA9|FRY_HUMAN	Q5TBA9	FRY_HUMAN	FRY	3013	19.8	Homo sapiens OX=9606	Protein furry homolog	1:Experimental evidence at protein level	10000	0.9990	49	46	49	78	74	78	244796388	244796388	244796388	10M(15.9949), 11K(304.2071), 12K(304.2071), 13K(304.2071), 14K(304.2071), 16K(304.2071), 1C(57.0214), 1K(304.2071), 20C(57.0214), 20K(304.2071), 23C(57.0214), 23K(304.2071), 25K(304.2071), 29K(304.2071), 3M(15.9949), 4C(57.0214), 5C(57.0214), 5M(15.9949), 6C(57.0214), 6K(304.2071), 6M(15.9949), 7C(57.0214), 7K(304.2071), 7M(15.9949), 8K(304.2071), 8M(15.9949), 9K(304.2071), N-term(304.2071)
sp|Q9C0D5|TANC1_HUMAN	Q9C0D5	TANC1_HUMAN	TANC1	1861	34.8	Homo sapiens OX=9606	Protein TANC1	1:Experimental evidence at protein level	10000	0.9990	49	49	49	82	82	82	99107888	99107888	99107888	10C(57.0214), 10K(304.2071), 11K(304.2071), 12K(304.2071), 13M(15.9949), 14K(304.2071), 15K(304.2071), 16K(304.2071), 18K(304.2071), 19K(304.2071), 1C(57.0214), 21M(15.9949), 22C(57.0214), 23K(304.2071), 27K(304.2071), 2C(57.0214), 34K(304.2071), 3C(57.0214), 4C(57.0214), 4K(304.2071), 5C(57.0214), 5K(304.2071), 6C(57.0214), 7K(304.2071), 8K(304.2071), 9K(304.2071), N-term(304.2071)
sp|O14841|OPLA_HUMAN	O14841	OPLA_HUMAN	OPLAH	1288	43.1	Homo sapiens OX=9606	5-oxoprolinase	1:Experimental evidence at protein level	10000	0.9990	49	48	49	94	93	94	348780576	348780576	348780576	10C(57.0214), 10K(304.2071), 11C(57.0214), 20C(57.0214), 21C(57.0214), 21K(304.2071), 26K(304.2071), 4C(57.0214), 4K(304.2071), 5C(57.0214), 6C(57.0214), 6M(15.9949), 7C(57.0214), 7K(304.2071), 7M(15.9949), 8C(57.0214), 8K(304.2071), 8M(15.9949), 9M(15.9949), N-term(304.2071)
sp|P14543|NID1_HUMAN	P14543	NID1_HUMAN	NID1	1247	43.5	Homo sapiens OX=9606	Nidogen-1	1:Experimental evidence at protein level	10000	0.9990	49	48	49	104	102	104	579428080	579428080	579428080	10C(57.0214), 11C(57.0214), 11M(15.9949), 12K(304.2071), 13K(304.2071), 14K(304.2071), 16K(304.2071), 18C(57.0214), 1C(57.0214), 20K(304.2071), 22K(304.2071), 24C(57.0214), 25C(57.0214), 29C(57.0214), 29K(304.2071), 2C(57.0214), 3C(57.0214), 4C(57.0214), 5C(57.0214), 6M(15.9949), 7C(57.0214), 8C(57.0214), 8K(304.2071), 8M(15.9949), 9C(57.0214), 9K(304.2071), N-term(304.2071)
sp|Q16531|DDB1_HUMAN	Q16531	DDB1_HUMAN	DDB1	1140	44.3	Homo sapiens OX=9606	DNA damage-binding protein 1	1:Experimental evidence at protein level	10000	0.9990	49	47	49	103	100	103	428492376	381441240	428492376	10K(304.2071), 11K(304.2071), 12K(304.2071), 12M(15.9949), 14K(304.2071), 16M(15.9949), 17C(57.0214), 17K(304.2071), 21K(304.2071), 23K(304.2071), 2C(57.0214), 2M(15.9949), 30K(304.2071), 3M(15.9949), 4C(57.0214), 4M(15.9949), 6C(57.0214), 6M(15.9949), 7K(304.2071), 8K(304.2071), 9C(57.0214), 9K(304.2071), N-term(304.2071)
sp|Q93009|UBP7_HUMAN	Q93009	UBP7_HUMAN	USP7	1102	53.4	Homo sapiens OX=9606	Ubiquitin carboxyl-terminal hydrolase 7	1:Experimental evidence at protein level	10000	0.9990	49	49	49	84	84	84	770687496	770687496	770687496	10K(304.2071), 11K(304.2071), 12K(304.2071), 13K(304.2071), 13M(15.9949), 14C(57.0214), 14K(304.2071), 15K(304.2071), 16K(304.2071), 19C(57.0214), 19K(304.2071), 1C(57.0214), 20K(304.2071), 23K(304.2071), 2M(15.9949), 3C(57.0214), 4M(15.9949), 5C(57.0214), 5M(15.9949), 6C(57.0214), 6M(15.9949), 7K(304.2071), 8K(304.2071), 9C(57.0214), 9K(304.2071), 9M(15.9949), N-term(304.2071), N-term(42.0106)
sp|P14625|ENPL_HUMAN	P14625	ENPL_HUMAN	HSP90B1	803	62.8	Homo sapiens OX=9606	Endoplasmin	1:Experimental evidence at protein level	10000	0.9990	49	37	49	254	213	254	2993491904	1826606400	2993491904	10K(304.2071), 10M(15.9949), 11K(304.2071), 11M(15.9949), 12K(304.2071), 12M(15.9949), 13K(304.2071), 14K(304.2071), 15C(57.0214), 15K(304.2071), 16K(304.2071), 17K(304.2071), 18K(304.2071), 19K(304.2071), 19M(15.9949), 1K(304.2071), 20K(304.2071), 25K(304.2071), 28M(15.9949), 2K(304.2071), 40K(304.2071), 4M(15.9949), 6C(57.0214), 6M(15.9949), 7K(304.2071), 8K(304.2071), 8M(15.9949), 9K(304.2071)…
sp|Q7KZF4|SND1_HUMAN	Q7KZF4	SND1_HUMAN	SND1	910	64.7	Homo sapiens OX=9606	Staphylococcal nuclease domain-containing protein 1	1:Experimental evidence at protein level	10000	0.9990	49	49	49	114	114	114	346247800	346247800	346247800	10K(304.2071), 11K(304.2071), 12K(304.2071), 13K(304.2071), 14C(57.0214), 14M(15.9949), 16K(304.2071), 17K(304.2071), 18C(57.0214), 1C(57.0214), 20K(304.2071), 21K(304.2071), 29K(304.2071), 2M(15.9949), 31K(304.2071), 3C(57.0214), 4C(57.0214), 5C(57.0214), 6C(57.0214), 7C(57.0214), 7K(304.2071), 8K(304.2071), 9C(57.0214), 9K(304.2071), 9M(15.9949), N-term(304.2071), N-term(42.0106)
sp|P23327|SRCH_HUMAN	P23327	SRCH_HUMAN	HRC	699	80.7	Homo sapiens OX=9606	Sarcoplasmic reticulum histidine-rich calcium-binding protein	1:Experimental evidence at protein level	10000	0.9990	49	48	49	650	646	650	4774044288	4774044288	4774044288	11K(304.2071), 13K(304.2071), 14K(304.2071), 18K(304.2071), 19K(304.2071), 1K(304.2071), 21K(304.2071), 26K(304.2071), 2K(304.2071), 2M(15.9949), 34C(57.0214), 37C(57.0214), 40C(57.0214), 7K(304.2071), 9K(304.2071), N-term(304.2071)
sp|P14618|KPYM_HUMAN	P14618	KPYM_HUMAN	PKM	531	81.2	Homo sapiens OX=9606	Pyruvate kinase PKM	1:Experimental evidence at protein level	10000	0.9990	49	48	49	530	509	530	16780325888	16780325888	16780325888	10K(304.2071), 11K(304.2071), 11M(15.9949), 12M(15.9949), 13K(304.2071), 13M(15.9949), 14K(304.2071), 15M(15.9949), 16C(57.0214), 16K(304.2071), 17K(304.2071), 18K(304.2071), 18M(15.9949), 19K(304.2071), 19M(15.9949), 1C(57.0214), 1K(304.2071), 20M(15.9949), 21M(15.9949), 22K(304.2071), 23K(304.2071), 25K(304.2071), 27M(15.9949), 28C(57.0214), 29M(15.9949), 2C(57.0214), 2K(304.2071), 30C(57.0214)…
sp|Q05682|CALD1_HUMAN	Q05682	CALD1_HUMAN	CALD1	793	47.5	Homo sapiens OX=9606	Caldesmon	1:Experimental evidence at protein level	10000	0.9990	48	45	48	159	154	159	632325584	632325584	632325584	10K(304.2071), 11K(304.2071), 11M(15.9949), 12K(304.2071), 13K(304.2071), 14K(304.2071), 15K(304.2071), 17K(304.2071), 27K(304.2071), 29K(304.2071), 2K(304.2071), 2M(15.9949), 3K(304.2071), 3M(15.9949), 4K(304.2071), 5K(304.2071), 6K(304.2071), 7K(304.2071), 7M(15.9949), 8K(304.2071), 9K(304.2071), N-term(304.2071)
sp|Q15111|PLCL1_HUMAN	Q15111	PLCL1_HUMAN	PLCL1	1095	50.9	Homo sapiens OX=9606	Inactive phospholipase C-like protein 1	1:Experimental evidence at protein level	10000	0.9990	48	47	48	111	109	111	1080047120	1080047120	1080047120	10K(304.2071), 11K(304.2071), 11M(15.9949), 12K(304.2071), 13K(304.2071), 14K(304.2071), 14M(15.9949), 15C(57.0214), 15K(304.2071), 17K(304.2071), 18K(304.2071), 19C(57.0214), 24K(304.2071), 2C(57.0214), 2K(304.2071), 2M(15.9949), 3C(57.0214), 3M(15.9949), 5M(15.9949), 6C(57.0214), 6M(15.9949), 7C(57.0214), 7K(304.2071), 7M(15.9949), 8C(57.0214), 8K(304.2071), 8M(15.9949), 9C(57.0214), 9K(304.207…
sp|Q13200|PSMD2_HUMAN	Q13200	PSMD2_HUMAN	PSMD2	908	53.4	Homo sapiens OX=9606	26S proteasome non-ATPase regulatory subunit 2	1:Experimental evidence at protein level	10000	0.9990	48	48	48	128	128	128	1214652352	1214652352	1214652352	10K(304.2071), 11K(304.2071), 12K(304.2071), 12M(15.9949), 13K(304.2071), 15K(304.2071), 16K(304.2071), 17M(15.9949), 19K(304.2071), 19M(15.9949), 1C(57.0214), 23K(304.2071), 2K(304.2071), 5K(304.2071), 5M(15.9949), 6C(57.0214), 6M(15.9949), 7K(304.2071), 7M(15.9949), 8C(57.0214), 8K(304.2071), 8M(15.9949), 9K(304.2071), N-term(304.2071), N-term(42.0106)
sp|P27824|CALX_HUMAN	P27824	CALX_HUMAN	CANX	592	60.6	Homo sapiens OX=9606	Calnexin	1:Experimental evidence at protein level	10000	0.9990	48	48	48	246	246	246	2931340416	2931340416	2931340416	10K(304.2071), 10M(15.9949), 11K(304.2071), 12K(304.2071), 13K(304.2071), 14K(304.2071), 15K(304.2071), 16C(57.0214), 16K(304.2071), 18K(304.2071), 19K(304.2071), 1C(57.0214), 1C(57.0214), 1K(304.2071), 20K(304.2071), 21K(304.2071), 22K(304.2071), 2K(304.2071), 32M(15.9949), 3K(304.2071), 4K(304.2071), 5M(15.9949), 6K(304.2071), 6M(15.9949), 7C(57.0214), 7K(304.2071), 8K(304.2071), 9K(304.2071), …
sp|O75534|CSDE1_HUMAN	O75534	CSDE1_HUMAN	CSDE1	798	61.3	Homo sapiens OX=9606	Cold shock domain-containing protein E1	1:Experimental evidence at protein level	10000	0.9990	48	48	48	98	98	98	487166504	487166504	487166504	10C(57.0214), 10K(304.2071), 11M(15.9949), 12C(57.0214), 12M(15.9949), 13K(304.2071), 14C(57.0214), 14K(304.2071), 15K(304.2071), 16K(304.2071), 17K(304.2071), 19K(304.2071), 1C(57.0214), 1K(304.2071), 21M(15.9949), 22K(304.2071), 23K(304.2071), 2K(304.2071), 2M(15.9949), 3K(304.2071), 4K(304.2071), 5C(57.0214), 6C(57.0214), 6M(15.9949), 7K(304.2071), 8K(304.2071), 9K(304.2071), N-term(304.2071),…
sp|P52272|HNRPM_HUMAN	P52272	HNRPM_HUMAN	HNRNPM	730	67.4	Homo sapiens OX=9606	Heterogeneous nuclear ribonucleoprotein M	1:Experimental evidence at protein level	10000	0.9990	48	48	48	125	125	125	1147401768	1147401768	1147401768	10K(304.2071), 11K(304.2071), 11M(15.9949), 12M(15.9949), 13K(304.2071), 14M(15.9949), 16K(304.2071), 1M(15.9949), 20K(304.2071), 21M(15.9949), 23K(304.2071), 2C(57.0214), 2K(304.2071), 37K(304.2071), 4C(57.0214), 5M(15.9949), 6M(15.9949), 7K(304.2071), 7M(15.9949), 8K(304.2071), 9K(304.2071), 9M(15.9949), N-term(304.2071), N-term(42.0106)
sp|Q9UHD8|SEPT9_HUMAN	Q9UHD8	SEPT9_HUMAN	SEPTIN9	586	71.8	Homo sapiens OX=9606	Septin-9	1:Experimental evidence at protein level	10000	0.9990	48	46	48	99	95	99	390152832	357419928	390152832	10K(304.2071), 11C(57.0214), 11K(304.2071), 12C(57.0214), 14K(304.2071), 15K(304.2071), 15M(15.9949), 16K(304.2071), 17M(15.9949), 18C(57.0214), 19K(304.2071), 21K(304.2071), 23M(15.9949), 24K(304.2071), 2M(15.9949), 3M(15.9949), 4K(304.2071), 4M(15.9949), 6M(15.9949), 7K(304.2071), 7M(15.9949), 8K(304.2071), 9K(304.2071), N-term(304.2071)
sp|Q8WX93|PALLD_HUMAN	Q8WX93	PALLD_HUMAN	PALLD	1383	43	Homo sapiens OX=9606	Palladin	1:Experimental evidence at protein level	10000	0.9990	47	46	47	124	123	124	520790832	493340832	493340832	10K(304.2071), 11C(57.0214), 11K(304.2071), 12K(304.2071), 13K(304.2071), 14K(304.2071), 15K(304.2071), 16K(304.2071), 17C(57.0214), 17K(304.2071), 19K(304.2071), 1K(304.2071), 21M(15.9949), 24M(15.9949), 25K(304.2071), 26K(304.2071), 27M(15.9949), 28K(304.2071), 2M(15.9949), 4C(57.0214), 4K(304.2071), 5M(15.9949), 6C(57.0214), 7C(57.0214), 7K(304.2071), 8C(57.0214), 8K(304.2071), 9K(304.2071), N…
sp|Q9Y4L1|HYOU1_HUMAN	Q9Y4L1	HYOU1_HUMAN	HYOU1	999	55	Homo sapiens OX=9606	Hypoxia up-regulated protein 1	1:Experimental evidence at protein level	10000	0.9990	47	45	47	106	103	106	492424400	483614464	492424400	10K(304.2071), 10M(15.9949), 11K(304.2071), 12K(304.2071), 14M(15.9949), 15K(304.2071), 16K(304.2071), 17K(304.2071), 19K(304.2071), 19M(15.9949), 1K(304.2071), 21K(304.2071), 23K(304.2071), 25K(304.2071), 2C(57.0214), 4M(15.9949), 5K(304.2071), 5M(15.9949), 6K(304.2071), 7C(57.0214), 7K(304.2071), 7M(15.9949), 8K(304.2071), 9K(304.2071), N-term(304.2071)
sp|Q9H1H9|KI13A_HUMAN	Q9H1H9	KI13A_HUMAN	KIF13A	1805	30.7	Homo sapiens OX=9606	Kinesin-like protein KIF13A	1:Experimental evidence at protein level	10000	0.9990	47	39	47	63	52	63	99063476	59613610	99063476	11K(304.2071), 11M(15.9949), 12K(304.2071), 13K(304.2071), 14K(304.2071), 15K(304.2071), 17K(304.2071), 18C(57.0214), 19K(304.2071), 1C(57.0214), 20K(304.2071), 25K(304.2071), 2C(57.0214), 2K(304.2071), 3C(57.0214), 6M(15.9949), 7K(304.2071), 7M(15.9949), 8C(57.0214), 8K(304.2071), 8M(15.9949), 9C(57.0214), 9K(304.2071), N-term(304.2071)
sp|O75153|CLU_HUMAN	O75153	CLU_HUMAN	CLUH	1309	44.3	Homo sapiens OX=9606	Clustered mitochondria protein homolog	1:Experimental evidence at protein level	10000	0.9990	47	47	47	90	90	90	197735096	197735096	197735096	13C(57.0214), 14C(57.0214), 14K(304.2071), 15K(304.2071), 16K(304.2071), 18K(304.2071), 19C(57.0214), 19K(304.2071), 19M(15.9949), 1C(57.0214), 20C(57.0214), 20K(304.2071), 21C(57.0214), 23K(304.2071), 26K(304.2071), 2C(57.0214), 2K(304.2071), 32K(304.2071), 3C(57.0214), 4M(15.9949), 5C(57.0214), 5M(15.9949), 7K(304.2071), 8K(304.2071), 9C(57.0214), 9K(304.2071), N-term(304.2071)
sp|Q13683|ITA7_HUMAN	Q13683	ITA7_HUMAN	ITGA7	1181	51.4	Homo sapiens OX=9606	Integrin alpha-7	1:Experimental evidence at protein level	10000	0.9990	47	47	47	152	152	152	1082591456	1045531040	1045531040	10C(57.0214), 10K(304.2071), 10M(15.9949), 11K(304.2071), 13K(304.2071), 14K(304.2071), 15C(57.0214), 15K(304.2071), 16C(57.0214), 19K(304.2071), 1C(57.0214), 20K(304.2071), 22K(304.2071), 25K(304.2071), 29K(304.2071), 2C(57.0214), 2K(304.2071), 3C(57.0214), 41K(304.2071), 4C(57.0214), 5C(57.0214), 5M(15.9949), 6M(15.9949), 7C(57.0214), 7K(304.2071), 8K(304.2071), 9C(57.0214), 9K(304.2071), 9M(15…
sp|P11217|PYGM_HUMAN	P11217	PYGM_HUMAN	PYGM	842	54.6	Homo sapiens OX=9606	Glycogen phosphorylase, muscle form	1:Experimental evidence at protein level	10000	0.9990	47	46	47	152	149	152	5338238336	1521143296	1521143296	10K(304.2071), 10M(15.9949), 11K(304.2071), 12K(304.2071), 13K(304.2071), 14K(304.2071), 16K(304.2071), 18M(15.9949), 23K(304.2071), 24M(15.9949), 25K(304.2071), 2M(15.9949), 5C(57.0214), 6C(57.0214), 6K(304.2071), 7C(57.0214), 7K(304.2071), 7M(15.9949), 8C(57.0214), 8K(304.2071), 9K(304.2071), N-term(304.2071), N-term(42.0106)
sp|Q9NSE4|SYIM_HUMAN	Q9NSE4	SYIM_HUMAN	IARS2	1012	56.1	Homo sapiens OX=9606	Isoleucine--tRNA ligase, mitochondrial	1:Experimental evidence at protein level	10000	0.9990	47	47	47	193	193	193	2489934816	2489934816	2489934816	10C(57.0214), 10K(304.2071), 10M(15.9949), 11K(304.2071), 12C(57.0214), 12K(304.2071), 12M(15.9949), 13K(304.2071), 13M(15.9949), 14K(304.2071), 14M(15.9949), 15K(304.2071), 17K(304.2071), 1C(57.0214), 1C(57.0214), 1K(304.2071), 20K(304.2071), 21K(304.2071), 24K(304.2071), 26M(15.9949), 28C(57.0214), 2C(57.0214), 2K(304.2071), 2M(15.9949), 3K(304.2071), 3M(15.9949), 47K(304.2071), 4C(57.0214), 4M…
sp|Q9UI47|CTNA3_HUMAN	Q9UI47	CTNA3_HUMAN	CTNNA3	895	56.1	Homo sapiens OX=9606	Catenin alpha-3	1:Experimental evidence at protein level	10000	0.9990	47	47	47	150	150	150	673345168	673345168	673345168	10C(57.0214), 10K(304.2071), 11C(57.0214), 11K(304.2071), 11M(15.9949), 12C(57.0214), 12K(304.2071), 13C(57.0214), 13K(304.2071), 13M(15.9949), 14C(57.0214), 15C(57.0214), 15K(304.2071), 16K(304.2071), 17C(57.0214), 17K(304.2071), 18K(304.2071), 19K(304.2071), 1C(57.0214), 22M(15.9949), 23K(304.2071), 24K(304.2071), 25K(304.2071), 2K(304.2071), 3C(57.0214), 3K(304.2071), 3M(15.9949), 4M(15.9949),…
sp|O75112|LDB3_HUMAN	O75112	LDB3_HUMAN	LDB3	727	66.4	Homo sapiens OX=9606	LIM domain-binding protein 3	1:Experimental evidence at protein level	10000	0.9990	47	47	47	797	797	797	10039915008	10039915008	10039915008	10C(57.0214), 10M(15.9949), 11M(15.9949), 12C(57.0214), 12K(304.2071), 13C(57.0214), 13K(304.2071), 14K(304.2071), 16C(57.0214), 16K(304.2071), 17C(57.0214), 18K(304.2071), 19C(57.0214), 19K(304.2071), 1C(57.0214), 1C(57.0214), 1K(304.2071), 20K(304.2071), 23K(304.2071), 23M(15.9949), 25K(304.2071), 2K(304.2071), 2M(15.9949), 31K(304.2071), 4C(57.0214), 4K(304.2071), 4M(15.9949), 5K(304.2071), 5M…
sp|P08237|PFKAM_HUMAN	P08237	PFKAM_HUMAN	PFKM	780	71.7	Homo sapiens OX=9606	ATP-dependent 6-phosphofructokinase, muscle type	1:Experimental evidence at protein level	10000	0.9990	47	43	47	344	319	344	5435732480	5184102528	5435732480	10C(57.0214), 10K(304.2071), 11K(304.2071), 12K(304.2071), 13C(57.0214), 13K(304.2071), 14M(15.9949), 18C(57.0214), 18M(15.9949), 19C(57.0214), 19K(304.2071), 1C(57.0214), 1K(304.2071), 21K(304.2071), 22M(15.9949), 2M(15.9949), 37C(57.0214), 3K(304.2071), 3M(15.9949), 40C(57.0214), 4M(15.9949), 5M(15.9949), 6C(57.0214), 6M(15.9949), 7C(57.0214), 7K(304.2071), 7M(15.9949), 8K(304.2071), 9K(304.207…
sp|P49748|ACADV_HUMAN	P49748	ACADV_HUMAN	ACADVL	655	78.8	Homo sapiens OX=9606	Very long-chain specific acyl-CoA dehydrogenase, mitochondrial	1:Experimental evidence at protein level	10000	0.9990	47	47	47	424	424	424	14826456832	14826456832	14826456832	10K(304.2071), 11C(57.0214), 11K(304.2071), 11M(15.9949), 12K(304.2071), 12M(15.9949), 13K(304.2071), 14K(304.2071), 15K(304.2071), 15M(15.9949), 16K(304.2071), 17K(304.2071), 19C(57.0214), 1K(304.2071), 24K(304.2071), 25K(304.2071), 28K(304.2071), 3C(57.0214), 3M(15.9949), 5C(57.0214), 5M(15.9949), 6M(15.9949), 7C(57.0214), 8C(57.0214), 8K(304.2071), 9K(304.2071), 9M(15.9949), N-term(304.2071)
sp|P10809|CH60_HUMAN	P10809	CH60_HUMAN	HSPD1	573	79.9	Homo sapiens OX=9606	60 kDa heat shock protein, mitochondrial	1:Experimental evidence at protein level	10000	0.9990	47	47	47	525	525	525	12834004608	12834004608	12834004608	10M(15.9949), 11K(304.2071), 12K(304.2071), 12M(15.9949), 13C(57.0214), 13K(304.2071), 13M(15.9949), 14K(304.2071), 14M(15.9949), 15K(304.2071), 16K(304.2071), 17K(304.2071), 18K(304.2071), 18M(15.9949), 19K(304.2071), 1C(57.0214), 1K(304.2071), 20K(304.2071), 20M(15.9949), 21K(304.2071), 23K(304.2071), 24K(304.2071), 25K(304.2071), 28K(304.2071), 2M(15.9949), 30K(304.2071), 3K(304.2071), 3M(15.9…
sp|P42345|MTOR_HUMAN	P42345	MTOR_HUMAN	MTOR	2549	21	Homo sapiens OX=9606	Serine/threonine-protein kinase mTOR	1:Experimental evidence at protein level	10000	0.9990	46	46	46	69	69	69	235210776	235210776	235210776	11K(304.2071), 11M(15.9949), 12K(304.2071), 15C(57.0214), 15K(304.2071), 15M(15.9949), 16C(57.0214), 16K(304.2071), 17K(304.2071), 17M(15.9949), 18K(304.2071), 1C(57.0214), 1K(304.2071), 21K(304.2071), 24K(304.2071), 2C(57.0214), 2M(15.9949), 5M(15.9949), 6C(57.0214), 6M(15.9949), 7K(304.2071), 8K(304.2071), 8M(15.9949), 9K(304.2071), N-term(304.2071)
sp|P13611|CSPG2_HUMAN	P13611	CSPG2_HUMAN	VCAN	3396	13.5	Homo sapiens OX=9606	Versican core protein	1:Experimental evidence at protein level	10000	0.9990	46	46	46	114	114	114	1154473216	1154473216	1154473216	10C(57.0214), 10K(304.2071), 11K(304.2071), 12C(57.0214), 12K(304.2071), 13K(304.2071), 15K(304.2071), 16K(304.2071), 16M(15.9949), 17K(304.2071), 19C(57.0214), 19K(304.2071), 1C(57.0214), 1K(304.2071), 21K(304.2071), 24K(304.2071), 25K(304.2071), 27K(304.2071), 2C(57.0214), 3C(57.0214), 4M(15.9949), 5C(57.0214), 6C(57.0214), 7K(304.2071), 7M(15.9949), 8K(304.2071), 9K(304.2071), 9M(15.9949), N-t…
sp|P06756|ITAV_HUMAN	P06756	ITAV_HUMAN	ITGAV	1048	40.4	Homo sapiens OX=9606	Integrin alpha-V	1:Experimental evidence at protein level	10000	0.9990	46	46	46	82	82	82	190377060	190377060	190377060	10K(304.2071), 10M(15.9949), 11K(304.2071), 13K(304.2071), 14C(57.0214), 14K(304.2071), 15K(304.2071), 16K(304.2071), 17K(304.2071), 1C(57.0214), 2C(57.0214), 2M(15.9949), 3C(57.0214), 4C(57.0214), 4M(15.9949), 6C(57.0214), 7C(57.0214), 7K(304.2071), 8C(57.0214), 8K(304.2071), 9C(57.0214), 9K(304.2071), 9M(15.9949), N-term(304.2071)
sp|O14974|MYPT1_HUMAN	O14974	MYPT1_HUMAN	PPP1R12A	1030	41.7	Homo sapiens OX=9606	Protein phosphatase 1 regulatory subunit 12A	1:Experimental evidence at protein level	10000	0.9990	46	46	46	87	87	87	930380448	842540320	842540320	10K(304.2071), 10M(15.9949), 11K(304.2071), 11M(15.9949), 12K(304.2071), 14K(304.2071), 15K(304.2071), 16K(304.2071), 17K(304.2071), 19C(57.0214), 1K(304.2071), 26M(15.9949), 28K(304.2071), 2K(304.2071), 7C(57.0214), 7K(304.2071), 8K(304.2071), 8M(15.9949), 9K(304.2071), 9M(15.9949), N-term(304.2071)
sp|Q92896|GSLG1_HUMAN	Q92896	GSLG1_HUMAN	GLG1	1179	41.9	Homo sapiens OX=9606	Golgi apparatus protein 1	1:Experimental evidence at protein level	10000	0.9990	46	46	46	78	78	78	203112484	203112484	203112484	10C(57.0214), 10K(304.2071), 10M(15.9949), 11C(57.0214), 11K(304.2071), 12C(57.0214), 12K(304.2071), 13C(57.0214), 14C(57.0214), 14K(304.2071), 15K(304.2071), 16K(304.2071), 18K(304.2071), 1C(57.0214), 21C(57.0214), 26C(57.0214), 2C(57.0214), 2K(304.2071), 2M(15.9949), 31K(304.2071), 3C(57.0214), 3M(15.9949), 4C(57.0214), 5C(57.0214), 6C(57.0214), 6M(15.9949), 7C(57.0214), 7K(304.2071), 8K(304.20…
sp|P54289|CA2D1_HUMAN	P54289	CA2D1_HUMAN	CACNA2D1	1103	45.1	Homo sapiens OX=9606	Voltage-dependent calcium channel subunit alpha-2/delta-1	1:Experimental evidence at protein level	10000	0.9990	46	44	46	91	89	91	379273704	370542616	379273704	10K(304.2071), 10M(15.9949), 11K(304.2071), 11M(15.9949), 12C(57.0214), 12K(304.2071), 13K(304.2071), 14C(57.0214), 14K(304.2071), 15C(57.0214), 15K(304.2071), 17K(304.2071), 17M(15.9949), 18K(304.2071), 19K(304.2071), 19M(15.9949), 1K(304.2071), 20K(304.2071), 22K(304.2071), 2K(304.2071), 3C(57.0214), 3K(304.2071), 5C(57.0214), 6K(304.2071), 6M(15.9949), 7C(57.0214), 7K(304.2071), 8C(57.0214), 9…
sp|P02671|FIBA_HUMAN	P02671	FIBA_HUMAN	FGA	866	57.7	Homo sapiens OX=9606	Fibrinogen alpha chain	1:Experimental evidence at protein level	10000	0.9990	46	46	46	310	310	310	3540956544	3540956544	3540956544	10M(15.9949), 11C(57.0214), 11K(304.2071), 13K(304.2071), 14K(304.2071), 15K(304.2071), 15M(15.9949), 17K(304.2071), 18K(304.2071), 1M(15.9949), 21K(304.2071), 2C(57.0214), 2K(304.2071), 35K(304.2071), 5M(15.9949), 6M(15.9949), 7C(57.0214), 7K(304.2071), 8K(304.2071), 8M(15.9949), 9K(304.2071), 9M(15.9949), N-term(304.2071)
sp|P05165|PCCA_HUMAN	P05165	PCCA_HUMAN	PCCA	728	68.5	Homo sapiens OX=9606	Propionyl-CoA carboxylase alpha chain, mitochondrial	1:Experimental evidence at protein level	10000	0.9990	46	43	46	145	140	145	993248160	993248160	993248160	10C(57.0214), 10K(304.2071), 11K(304.2071), 12K(304.2071), 13K(304.2071), 14K(304.2071), 15K(304.2071), 16K(304.2071), 18M(15.9949), 1C(57.0214), 1K(304.2071), 20M(15.9949), 21K(304.2071), 23K(304.2071), 2M(15.9949), 3M(15.9949), 4C(57.0214), 5K(304.2071), 5M(15.9949), 6M(15.9949), 7C(57.0214), 7K(304.2071), 7M(15.9949), 8C(57.0214), 8K(304.2071), 9K(304.2071), 9M(15.9949), N-term(304.2071)
sp|O75746|CMC1_HUMAN	O75746	CMC1_HUMAN	SLC25A12	678	71.8	Homo sapiens OX=9606	Calcium-binding mitochondrial carrier protein Aralar1	1:Experimental evidence at protein level	10000	0.9990	46	35	46	196	163	196	3525380736	2648711744	3525380736	10K(304.2071), 10M(15.9949), 11K(304.2071), 12C(57.0214), 12K(304.2071), 13K(304.2071), 13M(15.9949), 15C(57.0214), 15K(304.2071), 16K(304.2071), 18C(57.0214), 19K(304.2071), 1K(304.2071), 21M(15.9949), 22K(304.2071), 2M(15.9949), 37K(304.2071), 3M(15.9949), 5C(57.0214), 6K(304.2071), 7K(304.2071), 8K(304.2071), 9K(304.2071), N-term(304.2071)
sp|Q08211|DHX9_HUMAN	Q08211	DHX9_HUMAN	DHX9	1270	42	Homo sapiens OX=9606	ATP-dependent RNA helicase A	1:Experimental evidence at protein level	10000	0.9990	45	45	45	111	111	111	395008432	395008432	395008432	10C(57.0214), 10K(304.2071), 11K(304.2071), 12C(57.0214), 12K(304.2071), 12M(15.9949), 13K(304.2071), 13M(15.9949), 14C(57.0214), 15M(15.9949), 16C(57.0214), 16K(304.2071), 18C(57.0214), 18K(304.2071), 1K(304.2071), 21K(304.2071), 22K(304.2071), 23K(304.2071), 2C(57.0214), 2K(304.2071), 2M(15.9949), 3C(57.0214), 3M(15.9949), 4C(57.0214), 4M(15.9949), 5C(57.0214), 5M(15.9949), 6C(57.0214), 7C(57.0…
sp|O75533|SF3B1_HUMAN	O75533	SF3B1_HUMAN	SF3B1	1304	43	Homo sapiens OX=9606	Splicing factor 3B subunit 1	1:Experimental evidence at protein level	10000	0.9990	45	44	45	75	74	75	722624992	670945360	722624992	10K(304.2071), 11M(15.9949), 12K(304.2071), 12M(15.9949), 13K(304.2071), 14K(304.2071), 15K(304.2071), 15M(15.9949), 16K(304.2071), 16M(15.9949), 18K(304.2071), 22K(304.2071), 23K(304.2071), 2C(57.0214), 2M(15.9949), 3C(57.0214), 3M(15.9949), 5C(57.0214), 7K(304.2071), 7M(15.9949), 8K(304.2071), 9K(304.2071), N-term(304.2071)
sp|P14923|PLAK_HUMAN	P14923	PLAK_HUMAN	JUP	745	75	Homo sapiens OX=9606	Junction plakoglobin	1:Experimental evidence at protein level	10000	0.9990	45	40	45	238	224	238	1592446912	1318521248	1592446912	10K(304.2071), 11K(304.2071), 12K(304.2071), 13C(57.0214), 13K(304.2071), 16C(57.0214), 16M(15.9949), 19M(15.9949), 1C(57.0214), 1K(304.2071), 21C(57.0214), 23K(304.2071), 26C(57.0214), 28K(304.2071), 2M(15.9949), 30K(304.2071), 3M(15.9949), 4C(57.0214), 4K(304.2071), 4M(15.9949), 5C(57.0214), 6M(15.9949), 7C(57.0214), 7K(304.2071), 7M(15.9949), 8C(57.0214), 8K(304.2071), 9C(57.0214), 9K(304.2071…
sp|Q711Q0|CEFIP_HUMAN	Q711Q0	CEFIP_HUMAN	CEFIP	1435	35.3	Homo sapiens OX=9606	Cardiac-enriched FHL2-interacting protein	1:Experimental evidence at protein level	10000	0.9990	45	45	45	72	72	72	87153780	87153780	87153780	10C(57.0214), 10K(304.2071), 11C(57.0214), 11K(304.2071), 12C(57.0214), 14C(57.0214), 14K(304.2071), 15C(57.0214), 15K(304.2071), 16K(304.2071), 18K(304.2071), 19K(304.2071), 1C(57.0214), 1K(304.2071), 20K(304.2071), 23C(57.0214), 24K(304.2071), 2C(57.0214), 4K(304.2071), 5C(57.0214), 6C(57.0214), 6K(304.2071), 7C(57.0214), 7K(304.2071), 8K(304.2071), 9K(304.2071), N-term(304.2071)
sp|Q86VP6|CAND1_HUMAN	Q86VP6	CAND1_HUMAN	CAND1	1230	39.8	Homo sapiens OX=9606	Cullin-associated NEDD8-dissociated protein 1	1:Experimental evidence at protein level	10000	0.9990	45	45	45	80	80	80	325401104	296050464	296050464	10M(15.9949), 11K(304.2071), 12C(57.0214), 12K(304.2071), 13K(304.2071), 14K(304.2071), 15K(304.2071), 16K(304.2071), 18K(304.2071), 19K(304.2071), 1C(57.0214), 20C(57.0214), 21K(304.2071), 2C(57.0214), 2M(15.9949), 3C(57.0214), 3M(15.9949), 4C(57.0214), 4M(15.9949), 5C(57.0214), 6C(57.0214), 7K(304.2071), 8K(304.2071), 8M(15.9949), 9K(304.2071), N-term(304.2071)
sp|Q16821|PPR3A_HUMAN	Q16821	PPR3A_HUMAN	PPP1R3A	1122	45.3	Homo sapiens OX=9606	Protein phosphatase 1 regulatory subunit 3A	1:Experimental evidence at protein level	10000	0.9990	45	45	45	80	80	80	141715572	141715572	141715572	10C(57.0214), 10K(304.2071), 10M(15.9949), 11C(57.0214), 11K(304.2071), 12K(304.2071), 13K(304.2071), 14C(57.0214), 15C(57.0214), 16K(304.2071), 19K(304.2071), 1K(304.2071), 26K(304.2071), 28K(304.2071), 4M(15.9949), 5C(57.0214), 5M(15.9949), 6M(15.9949), 7C(57.0214), 7K(304.2071), 8K(304.2071), 9C(57.0214), 9K(304.2071), N-term(304.2071), N-term(42.0106)
sp|Q92900|RENT1_HUMAN	Q92900	RENT1_HUMAN	UPF1	1129	46.1	Homo sapiens OX=9606	Regulator of nonsense transcripts 1	1:Experimental evidence at protein level	10000	0.9990	45	45	45	86	86	86	169665068	169665068	169665068	10C(57.0214), 10K(304.2071), 11C(57.0214), 11K(304.2071), 12K(304.2071), 13C(57.0214), 14C(57.0214), 15C(57.0214), 16C(57.0214), 16K(304.2071), 18K(304.2071), 1C(57.0214), 1K(304.2071), 22K(304.2071), 24K(304.2071), 2K(304.2071), 2M(15.9949), 3C(57.0214), 4C(57.0214), 4K(304.2071), 4M(15.9949), 5M(15.9949), 7K(304.2071), 8C(57.0214), 8K(304.2071), 9C(57.0214), 9K(304.2071), N-term(304.2071)
sp|Q9UMS6|SYNP2_HUMAN	Q9UMS6	SYNP2_HUMAN	SYNPO2	1093	47.1	Homo sapiens OX=9606	Synaptopodin-2	1:Experimental evidence at protein level	10000	0.9990	45	45	45	90	90	90	286668000	286668000	286668000	10K(304.2071), 11M(15.9949), 12K(304.2071), 14K(304.2071), 15K(304.2071), 17K(304.2071), 1K(304.2071), 20C(57.0214), 21K(304.2071), 22K(304.2071), 23K(304.2071), 30K(304.2071), 39M(15.9949), 3C(57.0214), 3M(15.9949), 4M(15.9949), 5C(57.0214), 7C(57.0214), 7K(304.2071), 8K(304.2071), 9K(304.2071), N-term(304.2071)
sp|Q99460|PSMD1_HUMAN	Q99460	PSMD1_HUMAN	PSMD1	953	51.3	Homo sapiens OX=9606	26S proteasome non-ATPase regulatory subunit 1	1:Experimental evidence at protein level	10000	0.9990	45	45	45	125	125	125	548979472	548979472	548979472	10C(57.0214), 10K(304.2071), 11C(57.0214), 11K(304.2071), 12K(304.2071), 12M(15.9949), 13K(304.2071), 14K(304.2071), 16K(304.2071), 17K(304.2071), 19K(304.2071), 1C(57.0214), 1K(304.2071), 20K(304.2071), 22M(15.9949), 23K(304.2071), 26K(304.2071), 2C(57.0214), 2K(304.2071), 2M(15.9949), 4M(15.9949), 5C(57.0214), 5K(304.2071), 5M(15.9949), 6M(15.9949), 7K(304.2071), 8C(57.0214), 8K(304.2071), 8M(1…
sp|P78344|IF4G2_HUMAN	P78344	IF4G2_HUMAN	EIF4G2	907	54.4	Homo sapiens OX=9606	Eukaryotic translation initiation factor 4 gamma 2	1:Experimental evidence at protein level	10000	0.9990	45	45	45	78	78	78	464702960	464702960	464702960	10C(57.0214), 10K(304.2071), 10M(15.9949), 11K(304.2071), 12K(304.2071), 13K(304.2071), 13M(15.9949), 14K(304.2071), 15K(304.2071), 20K(304.2071), 21C(57.0214), 23K(304.2071), 24K(304.2071), 26K(304.2071), 2C(57.0214), 2M(15.9949), 3M(15.9949), 5M(15.9949), 6M(15.9949), 7K(304.2071), 8C(57.0214), 8K(304.2071), 9C(57.0214), 9K(304.2071), N-term(304.2071), N-term(42.0106)
sp|Q03252|LMNB2_HUMAN	Q03252	LMNB2_HUMAN	LMNB2	620	57.4	Homo sapiens OX=9606	Lamin-B2	1:Experimental evidence at protein level	10000	0.9990	45	43	45	117	114	117	1268960768	468675824	468675824	10K(304.2071), 11K(304.2071), 12K(304.2071), 13K(304.2071), 13M(15.9949), 14K(304.2071), 17K(304.2071), 1C(57.0214), 1K(304.2071), 3M(15.9949), 4M(15.9949), 5M(15.9949), 6M(15.9949), 7K(304.2071), 7M(15.9949), 8K(304.2071), 8M(15.9949), 9K(304.2071), N-term(304.2071)
sp|P36776|LONM_HUMAN	P36776	LONM_HUMAN	LONP1	959	58.7	Homo sapiens OX=9606	Lon protease homolog, mitochondrial	1:Experimental evidence at protein level	10000	0.9990	45	45	45	164	164	164	912589696	912589696	912589696	11K(304.2071), 11M(15.9949), 12K(304.2071), 12M(15.9949), 13K(304.2071), 14K(304.2071), 14M(15.9949), 15K(304.2071), 16K(304.2071), 18M(15.9949), 19M(15.9949), 1K(304.2071), 28M(15.9949), 29K(304.2071), 2K(304.2071), 34K(304.2071), 35K(304.2071), 37K(304.2071), 3C(57.0214), 3M(15.9949), 4M(15.9949), 5C(57.0214), 5M(15.9949), 6C(57.0214), 6M(15.9949), 7C(57.0214), 7K(304.2071), 7M(15.9949), 8K(304…
sp|Q63ZY3|KANK2_HUMAN	Q63ZY3	KANK2_HUMAN	KANK2	851	59.5	Homo sapiens OX=9606	KN motif and ankyrin repeat domain-containing protein 2	1:Experimental evidence at protein level	10000	0.9990	45	41	45	89	80	89	330168168	266677368	330168168	10M(15.9949), 11C(57.0214), 12C(57.0214), 13C(57.0214), 14K(304.2071), 15K(304.2071), 16K(304.2071), 21K(304.2071), 23K(304.2071), 2K(304.2071), 3C(57.0214), 3M(15.9949), 4C(57.0214), 4M(15.9949), 6C(57.0214), 6M(15.9949), 7C(57.0214), 7K(304.2071), 8K(304.2071), 8M(15.9949), 9C(57.0214), 9K(304.2071), N-term(304.2071)
sp|P33121|ACSL1_HUMAN	P33121	ACSL1_HUMAN	ACSL1	698	63.8	Homo sapiens OX=9606	Long-chain-fatty-acid--CoA ligase 1	1:Experimental evidence at protein level	10000	0.9990	45	39	45	304	269	304	4041526592	4041526592	4041526592	10C(57.0214), 10K(304.2071), 10M(15.9949), 11C(57.0214), 11K(304.2071), 12K(304.2071), 13C(57.0214), 13K(304.2071), 14K(304.2071), 16K(304.2071), 19C(57.0214), 1C(57.0214), 1C(57.0214), 1K(304.2071), 20M(15.9949), 21K(304.2071), 23K(304.2071), 23M(15.9949), 2K(304.2071), 2M(15.9949), 3K(304.2071), 3M(15.9949), 4C(57.0214), 5K(304.2071), 5M(15.9949), 6C(57.0214), 6M(15.9949), 7K(304.2071), 7M(15.9…
sp|O14639|ABLM1_HUMAN	O14639	ABLM1_HUMAN	ABLIM1	778	68.5	Homo sapiens OX=9606	Actin-binding LIM protein 1	1:Experimental evidence at protein level	10000	0.9990	45	44	45	121	119	121	655228112	482780144	655228112	10K(304.2071), 10M(15.9949), 11C(57.0214), 11K(304.2071), 11M(15.9949), 12C(57.0214), 13K(304.2071), 13M(15.9949), 14K(304.2071), 15K(304.2071), 16K(304.2071), 18K(304.2071), 19M(15.9949), 1C(57.0214), 20K(304.2071), 22K(304.2071), 23C(57.0214), 24K(304.2071), 25K(304.2071), 2C(57.0214), 4C(57.0214), 4M(15.9949), 6C(57.0214), 7C(57.0214), 7K(304.2071), 7M(15.9949), 8C(57.0214), 8K(304.2071), 8M(1…
sp|Q07065|CKAP4_HUMAN	Q07065	CKAP4_HUMAN	CKAP4	602	69.8	Homo sapiens OX=9606	Cytoskeleton-associated protein 4	1:Experimental evidence at protein level	10000	0.9990	45	44	45	109	107	109	664697696	664697696	664697696	10K(304.2071), 11K(304.2071), 11M(15.9949), 12K(304.2071), 13K(304.2071), 14K(304.2071), 14M(15.9949), 15K(304.2071), 17K(304.2071), 22C(57.0214), 4M(15.9949), 6M(15.9949), 7K(304.2071), 8K(304.2071), 9K(304.2071), N-term(304.2071)
sp|P68133|ACTS_HUMAN	P68133	ACTS_HUMAN	ACTA1	377	85.1	Homo sapiens OX=9606	Actin, alpha skeletal muscle	1:Experimental evidence at protein level	10000	0.9990	45	6	45	3275	543	3275	69055600640	5394404736	69055600640	10K(304.2071), 10M(15.9949), 11C(57.0214), 11K(304.2071), 12C(57.0214), 12M(15.9949), 13K(304.2071), 13M(15.9949), 14K(304.2071), 14M(15.9949), 15M(15.9949), 16K(304.2071), 17K(304.2071), 18K(304.2071), 19K(304.2071), 1C(57.0214), 1C(57.0214), 1K(304.2071), 20K(304.2071), 22K(304.2071), 23K(304.2071), 24K(304.2071), 25K(304.2071), 27M(15.9949), 28K(304.2071), 29K(304.2071), 29M(15.9949), 2C(57.02…
sp|Q9Y678|COPG1_HUMAN	Q9Y678	COPG1_HUMAN	COPG1	874	61	Homo sapiens OX=9606	Coatomer subunit gamma-1	1:Experimental evidence at protein level	10000	0.9990	44	40	44	84	75	84	217608336	199787380	217608336	10C(57.0214), 10K(304.2071), 11C(57.0214), 11K(304.2071), 12C(57.0214), 12K(304.2071), 13C(57.0214), 13K(304.2071), 13M(15.9949), 14C(57.0214), 14K(304.2071), 14M(15.9949), 15K(304.2071), 16K(304.2071), 17K(304.2071), 18K(304.2071), 1C(57.0214), 1K(304.2071), 2C(57.0214), 2M(15.9949), 3C(57.0214), 3M(15.9949), 4C(57.0214), 4M(15.9949), 5C(57.0214), 6C(57.0214), 7C(57.0214), 7K(304.2071), 8C(57.02…
sp|Q8NFP9|NBEA_HUMAN	Q8NFP9	NBEA_HUMAN	NBEA	2946	18.1	Homo sapiens OX=9606	Neurobeachin	1:Experimental evidence at protein level	10000	0.9990	44	40	44	66	60	66	135627424	135627424	135627424	11K(304.2071), 12K(304.2071), 13K(304.2071), 14K(304.2071), 17K(304.2071), 1C(57.0214), 20K(304.2071), 24K(304.2071), 29K(304.2071), 2M(15.9949), 3M(15.9949), 4M(15.9949), 7C(57.0214), 7K(304.2071), 7M(15.9949), 8C(57.0214), 8K(304.2071), 8M(15.9949), 9M(15.9949), N-term(304.2071)
sp|Q96K76|UBP47_HUMAN	Q96K76	UBP47_HUMAN	USP47	1375	35.6	Homo sapiens OX=9606	Ubiquitin carboxyl-terminal hydrolase 47	1:Experimental evidence at protein level	10000	0.9990	44	44	44	79	79	79	119438280	119438280	119438280	10M(15.9949), 11K(304.2071), 12C(57.0214), 12K(304.2071), 13K(304.2071), 15K(304.2071), 16K(304.2071), 17K(304.2071), 18K(304.2071), 23K(304.2071), 2K(304.2071), 3C(57.0214), 3M(15.9949), 4M(15.9949), 5M(15.9949), 7K(304.2071), 8K(304.2071), 9K(304.2071), 9M(15.9949), N-term(304.2071), N-term(42.0106)
sp|P53396|ACLY_HUMAN	P53396	ACLY_HUMAN	ACLY	1101	41.9	Homo sapiens OX=9606	ATP-citrate synthase	1:Experimental evidence at protein level	10000	0.9990	44	44	44	76	76	76	203032252	203032252	203032252	10C(57.0214), 10K(304.2071), 10M(15.9949), 11K(304.2071), 12C(57.0214), 14K(304.2071), 15K(304.2071), 16K(304.2071), 17C(57.0214), 17K(304.2071), 19K(304.2071), 1K(304.2071), 22K(304.2071), 2C(57.0214), 2K(304.2071), 2M(15.9949), 3C(57.0214), 4M(15.9949), 5M(15.9949), 6M(15.9949), 7K(304.2071), 7M(15.9949), 8K(304.2071), 8M(15.9949), 9C(57.0214), 9K(304.2071), N-term(304.2071)
sp|Q9NZB2|F120A_HUMAN	Q9NZB2	F120A_HUMAN	FAM120A	1118	46.4	Homo sapiens OX=9606	Constitutive coactivator of PPAR-gamma-like protein 1	1:Experimental evidence at protein level	10000	0.9990	44	40	44	94	88	94	403070304	403070304	403070304	10K(304.2071), 11K(304.2071), 12K(304.2071), 13K(304.2071), 14K(304.2071), 15K(304.2071), 16K(304.2071), 16M(15.9949), 17C(57.0214), 17K(304.2071), 20K(304.2071), 2C(57.0214), 3M(15.9949), 4C(57.0214), 4M(15.9949), 5C(57.0214), 5M(15.9949), 7C(57.0214), 8C(57.0214), 8K(304.2071), 9C(57.0214), 9M(15.9949), N-term(304.2071)
sp|P07996|TSP1_HUMAN	P07996	TSP1_HUMAN	THBS1	1170	47.3	Homo sapiens OX=9606	Thrombospondin-1	1:Experimental evidence at protein level	10000	0.9990	44	42	44	86	81	86	292199384	292199384	292199384	10C(57.0214), 10K(304.2071), 11C(57.0214), 11K(304.2071), 12C(57.0214), 12K(304.2071), 13C(57.0214), 13K(304.2071), 14C(57.0214), 14K(304.2071), 15C(57.0214), 15K(304.2071), 16K(304.2071), 16M(15.9949), 17K(304.2071), 18K(304.2071), 1C(57.0214), 1C(57.0214), 22C(57.0214), 23K(304.2071), 2C(57.0214), 3C(57.0214), 4C(57.0214), 4M(15.9949), 5C(57.0214), 6C(57.0214), 7C(57.0214), 7K(304.2071), 8C(57.…
sp|P09874|PARP1_HUMAN	P09874	PARP1_HUMAN	PARP1	1014	49.7	Homo sapiens OX=9606	Poly [ADP-ribose] polymerase 1	1:Experimental evidence at protein level	10000	0.9990	44	44	44	69	69	69	246259256	246259256	246259256	10K(304.2071), 11K(304.2071), 11M(15.9949), 12K(304.2071), 12M(15.9949), 13C(57.0214), 13K(304.2071), 14K(304.2071), 15K(304.2071), 16C(57.0214), 17K(304.2071), 19K(304.2071), 1C(57.0214), 1K(304.2071), 20K(304.2071), 23K(304.2071), 2C(57.0214), 2K(304.2071), 2M(15.9949), 33K(304.2071), 3C(57.0214), 4C(57.0214), 4M(15.9949), 5K(304.2071), 6C(57.0214), 6K(304.2071), 7K(304.2071), 8K(304.2071), 8M(…
sp|P06396|GELS_HUMAN	P06396	GELS_HUMAN	GSN	782	50.8	Homo sapiens	Gelsolin	1:Experimental evidence at protein level	10000	0.9990	44	44	44	306	306	306	6642479360	6642479360	6642479360	11K(304.2071), 12K(304.2071), 13K(304.2071), 13M(15.9949), 14M(15.9949), 15K(304.2071), 17K(304.2071), 18K(304.2071), 1K(304.2071), 20K(304.2071), 20M(15.9949), 22K(304.2071), 25K(304.2071), 28K(304.2071), 2M(15.9949), 32K(304.2071), 3K(304.2071), 4C(57.0214), 4M(15.9949), 6M(15.9949), 7K(304.2071), 8K(304.2071), 8M(15.9949), 9K(304.2071), 9M(15.9949), N-term(304.2071)
sp|P43243|MATR3_HUMAN	P43243	MATR3_HUMAN	MATR3	847	53.5	Homo sapiens OX=9606	Matrin-3	1:Experimental evidence at protein level	10000	0.9990	44	44	44	122	122	122	977334160	941729216	977334160	10C(57.0214), 12K(304.2071), 13K(304.2071), 14K(304.2071), 16K(304.2071), 17K(304.2071), 18K(304.2071), 19M(15.9949), 1C(57.0214), 1K(304.2071), 20K(304.2071), 21K(304.2071), 2C(57.0214), 4C(57.0214), 4K(304.2071), 4M(15.9949), 5M(15.9949), 6C(57.0214), 6M(15.9949), 7K(304.2071), 7M(15.9949), 8K(304.2071), 9C(57.0214), 9K(304.2071), N-term(304.2071)
sp|Q92499|DDX1_HUMAN	Q92499	DDX1_HUMAN	DDX1	740	65.5	Homo sapiens OX=9606	ATP-dependent RNA helicase DDX1	1:Experimental evidence at protein level	10000	0.9990	44	44	44	104	104	104	825003392	825003392	825003392	10K(304.2071), 11K(304.2071), 12C(57.0214), 12K(304.2071), 12M(15.9949), 13C(57.0214), 13K(304.2071), 16K(304.2071), 17K(304.2071), 18K(304.2071), 19K(304.2071), 1K(304.2071), 20K(304.2071), 28K(304.2071), 2M(15.9949), 3C(57.0214), 3M(15.9949), 4C(57.0214), 6C(57.0214), 6M(15.9949), 7C(57.0214), 7K(304.2071), 8C(57.0214), 8K(304.2071), 9K(304.2071), N-term(304.2071)
sp|P51659|DHB4_HUMAN	P51659	DHB4_HUMAN	HSD17B4	736	66.7	Homo sapiens OX=9606	Peroxisomal multifunctional enzyme type 2	1:Experimental evidence at protein level	10000	0.9990	44	44	44	105	105	105	486956912	486956912	486956912	10K(304.2071), 11C(57.0214), 11K(304.2071), 12K(304.2071), 12M(15.9949), 13K(304.2071), 14K(304.2071), 16K(304.2071), 17K(304.2071), 19K(304.2071), 1C(57.0214), 1K(304.2071), 22K(304.2071), 23K(304.2071), 25K(304.2071), 26K(304.2071), 2C(57.0214), 2M(15.9949), 3M(15.9949), 4M(15.9949), 5C(57.0214), 6M(15.9949), 7C(57.0214), 7K(304.2071), 8K(304.2071), 9K(304.2071), N-term(304.2071)
sp|P31948|STIP1_HUMAN	P31948	STIP1_HUMAN	STIP1	543	69.2	Homo sapiens OX=9606	Stress-induced-phosphoprotein 1	1:Experimental evidence at protein level	10000	0.9990	44	44	44	208	208	208	1409791488	1409791488	1409791488	10K(304.2071), 11M(15.9949), 13C(57.0214), 13K(304.2071), 14K(304.2071), 15K(304.2071), 16K(304.2071), 16M(15.9949), 19K(304.2071), 1C(57.0214), 1K(304.2071), 20K(304.2071), 2C(57.0214), 2K(304.2071), 2M(15.9949), 3K(304.2071), 3M(15.9949), 4C(57.0214), 4K(304.2071), 5C(57.0214), 5K(304.2071), 6C(57.0214), 6K(304.2071), 6M(15.9949), 7K(304.2071), 7M(15.9949), 8C(57.0214), 8K(304.2071), 8M(15.9949…
sp|Q14683|SMC1A_HUMAN	Q14683	SMC1A_HUMAN	SMC1A	1233	35	Homo sapiens OX=9606	Structural maintenance of chromosomes protein 1A	1:Experimental evidence at protein level	10000	0.9990	43	43	43	64	64	64	206963912	206963912	206963912	10K(304.2071), 11K(304.2071), 11M(15.9949), 12C(57.0214), 12K(304.2071), 13K(304.2071), 14K(304.2071), 15K(304.2071), 1K(304.2071), 20K(304.2071), 2C(57.0214), 2M(15.9949), 3M(15.9949), 4M(15.9949), 6C(57.0214), 7K(304.2071), 8K(304.2071), 9K(304.2071), N-term(304.2071)
sp|P54136|SYRC_HUMAN	P54136	SYRC_HUMAN	RARS1	660	65	Homo sapiens OX=9606	Arginine--tRNA ligase, cytoplasmic	1:Experimental evidence at protein level	10000	0.9990	43	43	43	82	82	82	745120464	745120464	745120464	10K(304.2071), 11K(304.2071), 11M(15.9949), 12K(304.2071), 13K(304.2071), 14K(304.2071), 15K(304.2071), 16K(304.2071), 17K(304.2071), 18C(57.0214), 19K(304.2071), 1K(304.2071), 20K(304.2071), 24K(304.2071), 25K(304.2071), 2C(57.0214), 2M(15.9949), 3C(57.0214), 4C(57.0214), 5C(57.0214), 6C(57.0214), 7C(57.0214), 7K(304.2071), 8K(304.2071), 8M(15.9949), 9K(304.2071), N-term(304.2071)
sp|Q9H4A3|WNK1_HUMAN	Q9H4A3	WNK1_HUMAN	WNK1	2382	21.8	Homo sapiens OX=9606	Serine/threonine-protein kinase WNK1	1:Experimental evidence at protein level	10000	0.9990	43	33	43	71	59	71	134014420	128567186	134014420	10K(304.2071), 10M(15.9949), 11K(304.2071), 12K(304.2071), 13K(304.2071), 14K(304.2071), 15K(304.2071), 17C(57.0214), 17K(304.2071), 18K(304.2071), 1C(57.0214), 1K(304.2071), 22K(304.2071), 23K(304.2071), 25K(304.2071), 2K(304.2071), 3M(15.9949), 4C(57.0214), 4M(15.9949), 6C(57.0214), 6K(304.2071), 7K(304.2071), 8K(304.2071), 9K(304.2071), 9M(15.9949), N-term(304.2071)
sp|O15031|PLXB2_HUMAN	O15031	PLXB2_HUMAN	PLXNB2	1838	27.4	Homo sapiens OX=9606	Plexin-B2	1:Experimental evidence at protein level	10000	0.9990	43	41	43	69	67	69	316620320	287855164	316620320	10C(57.0214), 10K(304.2071), 10M(15.9949), 11K(304.2071), 12C(57.0214), 12K(304.2071), 13K(304.2071), 15C(57.0214), 16K(304.2071), 17K(304.2071), 18C(57.0214), 18K(304.2071), 19K(304.2071), 1C(57.0214), 28K(304.2071), 3C(57.0214), 3M(15.9949), 4C(57.0214), 6C(57.0214), 7C(57.0214), 7K(304.2071), 8K(304.2071), 9C(57.0214), 9K(304.2071), N-term(304.2071)
sp|Q6PGP7|TTC37_HUMAN	Q6PGP7	TTC37_HUMAN	TTC37	1564	31.3	Homo sapiens OX=9606	Tetratricopeptide repeat protein 37	1:Experimental evidence at protein level	10000	0.9990	43	41	43	58	56	58	91722240	91722240	91722240	10K(304.2071), 11C(57.0214), 11K(304.2071), 12K(304.2071), 13K(304.2071), 14K(304.2071), 16K(304.2071), 18K(304.2071), 1K(304.2071), 21K(304.2071), 24K(304.2071), 3C(57.0214), 4M(15.9949), 5C(57.0214), 6C(57.0214), 7K(304.2071), 8C(57.0214), 8K(304.2071), 9K(304.2071), N-term(304.2071)
sp|Q92878|RAD50_HUMAN	Q92878	RAD50_HUMAN	RAD50	1312	32.9	Homo sapiens OX=9606	DNA repair protein RAD50	1:Experimental evidence at protein level	10000	0.9990	43	42	43	57	56	57	94549222	94549222	94549222	10K(304.2071), 12K(304.2071), 13K(304.2071), 18K(304.2071), 1C(57.0214), 20K(304.2071), 21K(304.2071), 2C(57.0214), 2K(304.2071), 6K(304.2071), 6M(15.9949), 7K(304.2071), 8C(57.0214), 8K(304.2071), 9K(304.2071), N-term(304.2071)
sp|P41252|SYIC_HUMAN	P41252	SYIC_HUMAN	IARS1	1262	38.4	Homo sapiens OX=9606	Isoleucine--tRNA ligase, cytoplasmic	1:Experimental evidence at protein level	10000	0.9990	43	43	43	69	69	69	396501512	396501512	396501512	10C(57.0214), 10K(304.2071), 11K(304.2071), 12K(304.2071), 13K(304.2071), 14C(57.0214), 14K(304.2071), 15K(304.2071), 17K(304.2071), 1C(57.0214), 1K(304.2071), 22K(304.2071), 2K(304.2071), 34K(304.2071), 3M(15.9949), 4C(57.0214), 4M(15.9949), 5C(57.0214), 7K(304.2071), 8C(57.0214), 8K(304.2071), 9K(304.2071), 9M(15.9949), N-term(304.2071), N-term(42.0106)
sp|Q14BN4|SLMAP_HUMAN	Q14BN4	SLMAP_HUMAN	SLMAP	828	42.6	Homo sapiens OX=9606	Sarcolemmal membrane-associated protein	1:Experimental evidence at protein level	10000	0.9990	43	42	43	158	157	158	1693129920	1693129920	1693129920	10K(304.2071), 11K(304.2071), 12C(57.0214), 12K(304.2071), 13K(304.2071), 14M(15.9949), 17K(304.2071), 1C(57.0214), 1C(57.0214), 3M(15.9949), 4C(57.0214), 7K(304.2071), 8K(304.2071), 9C(57.0214), 9K(304.2071), N-term(304.2071)
sp|Q13619|CUL4A_HUMAN	Q13619	CUL4A_HUMAN	CUL4A	759	54.2	Homo sapiens OX=9606	Cullin-4A	1:Experimental evidence at protein level	10000	0.9990	43	31	43	75	55	75	353441352	339912304	353441352	10C(57.0214), 10K(304.2071), 11K(304.2071), 11M(15.9949), 12K(304.2071), 13K(304.2071), 14C(57.0214), 16K(304.2071), 17K(304.2071), 2K(304.2071), 2M(15.9949), 3C(57.0214), 3M(15.9949), 4C(57.0214), 4K(304.2071), 5C(57.0214), 7C(57.0214), 7K(304.2071), 8C(57.0214), 8K(304.2071), 9C(57.0214), 9K(304.2071), N-term(304.2071), N-term(42.0106)
sp|O00410|IPO5_HUMAN	O00410	IPO5_HUMAN	IPO5	1097	55.4	Homo sapiens OX=9606	Importin-5	1:Experimental evidence at protein level	10000	0.9990	43	39	43	104	96	104	383094592	383094592	383094592	10M(15.9949), 11C(57.0214), 11K(304.2071), 12K(304.2071), 13C(57.0214), 13K(304.2071), 14C(57.0214), 14K(304.2071), 15K(304.2071), 15M(15.9949), 16C(57.0214), 16K(304.2071), 17C(57.0214), 17K(304.2071), 18K(304.2071), 20K(304.2071), 22K(304.2071), 26K(304.2071), 27K(304.2071), 2C(57.0214), 2K(304.2071), 2M(15.9949), 31K(304.2071), 4C(57.0214), 5C(57.0214), 5M(15.9949), 6M(15.9949), 7K(304.2071), …
sp|Q9UBC2|EP15R_HUMAN	Q9UBC2	EP15R_HUMAN	EPS15L1	864	60.1	Homo sapiens OX=9606	Epidermal growth factor receptor substrate 15-like 1	1:Experimental evidence at protein level	10000	0.9990	43	43	43	93	93	93	273201008	273201008	273201008	10K(304.2071), 10M(15.9949), 11K(304.2071), 12K(304.2071), 12M(15.9949), 14K(304.2071), 15K(304.2071), 16K(304.2071), 18K(304.2071), 19K(304.2071), 1C(57.0214), 20K(304.2071), 21K(304.2071), 23K(304.2071), 25K(304.2071), 26K(304.2071), 2K(304.2071), 2M(15.9949), 4M(15.9949), 6M(15.9949), 7K(304.2071), 7M(15.9949), 8K(304.2071), 9K(304.2071), N-term(304.2071), N-term(42.0106)
sp|P11021|BIP_HUMAN	P11021	BIP_HUMAN	HSPA5	654	65.3	Homo sapiens OX=9606	Endoplasmic reticulum chaperone BiP	1:Experimental evidence at protein level	10000	0.9990	43	43	43	248	248	248	12616269696	3524910528	3524910528	10K(304.2071), 10M(15.9949), 11K(304.2071), 11M(15.9949), 12K(304.2071), 13K(304.2071), 14K(304.2071), 15K(304.2071), 16K(304.2071), 17C(57.0214), 17K(304.2071), 18C(57.0214), 18K(304.2071), 1K(304.2071), 1M(15.9949), 22K(304.2071), 23K(304.2071), 2K(304.2071), 2M(15.9949), 34C(57.0214), 3M(15.9949), 47M(15.9949), 49K(304.2071), 4K(304.2071), 6K(304.2071), 6M(15.9949), 7K(304.2071), 8K(304.2071),…
sp|Q8TCS8|PNPT1_HUMAN	Q8TCS8	PNPT1_HUMAN	PNPT1	783	65.6	Homo sapiens OX=9606	Polyribonucleotide nucleotidyltransferase 1, mitochondrial	1:Experimental evidence at protein level	10000	0.9990	43	43	43	117	117	117	8658518496	8658518496	8658518496	10K(304.2071), 11K(304.2071), 12K(304.2071), 13K(304.2071), 14K(304.2071), 15K(304.2071), 15M(15.9949), 16K(304.2071), 16M(15.9949), 18C(57.0214), 18K(304.2071), 19C(57.0214), 19K(304.2071), 20K(304.2071), 22K(304.2071), 23K(304.2071), 2K(304.2071), 2M(15.9949), 3M(15.9949), 45K(304.2071), 4C(57.0214), 5M(15.9949), 7C(57.0214), 7K(304.2071), 8K(304.2071), 8M(15.9949), 9K(304.2071), N-term(304.207…
sp|P36871|PGM1_HUMAN	P36871	PGM1_HUMAN	PGM1	562	78.5	Homo sapiens OX=9606	Phosphoglucomutase-1	1:Experimental evidence at protein level	10000	0.9990	43	43	43	241	241	241	5140459648	5140459648	5140459648	10K(304.2071), 11K(304.2071), 12K(304.2071), 13K(304.2071), 15K(304.2071), 15M(15.9949), 16C(57.0214), 16K(304.2071), 16M(15.9949), 18K(304.2071), 19K(304.2071), 1K(304.2071), 20K(304.2071), 22K(304.2071), 23K(304.2071), 2M(15.9949), 3C(57.0214), 41M(15.9949), 42K(304.2071), 4C(57.0214), 4M(15.9949), 6M(15.9949), 7K(304.2071), 8C(57.0214), 8K(304.2071), 8M(15.9949), 9K(304.2071), N-term(304.2071)
sp|P00505|AATM_HUMAN	P00505	AATM_HUMAN	GOT2	430	83.7	Homo sapiens OX=9606	Aspartate aminotransferase, mitochondrial	1:Experimental evidence at protein level	10000	0.9990	43	42	43	548	547	548	18175338496	18175338496	18175338496	10C(57.0214), 12C(57.0214), 12K(304.2071), 13K(304.2071), 14K(304.2071), 15K(304.2071), 16M(15.9949), 17K(304.2071), 18C(57.0214), 19C(57.0214), 1K(304.2071), 1M(15.9949), 20K(304.2071), 21K(304.2071), 23K(304.2071), 24K(304.2071), 27K(304.2071), 2C(57.0214), 2M(15.9949), 4M(15.9949), 5K(304.2071), 6M(15.9949), 7K(304.2071), 8C(57.0214), 8K(304.2071), 8M(15.9949), 9K(304.2071), 9M(15.9949), N-ter…
sp|P04075|ALDOA_HUMAN	P04075	ALDOA_HUMAN	ALDOA	364	95.1	Homo sapiens OX=9606	Fructose-bisphosphate aldolase A	1:Experimental evidence at protein level	10000	0.9990	43	7	43	747	217	747	21577425920	6672748160	21577425920	10C(57.0214), 11K(304.2071), 12K(304.2071), 12M(15.9949), 13C(57.0214), 13K(304.2071), 14K(304.2071), 15K(304.2071), 18K(304.2071), 18M(15.9949), 1C(57.0214), 1C(57.0214), 1K(304.2071), 24C(57.0214), 25C(57.0214), 27K(304.2071), 28K(304.2071), 2C(57.0214), 2K(304.2071), 30K(304.2071), 31K(304.2071), 3K(304.2071), 3M(15.9949), 4C(57.0214), 5C(57.0214), 5K(304.2071), 7K(304.2071), 8C(57.0214), 8K(3…
sp|P50851|LRBA_HUMAN	P50851	LRBA_HUMAN	LRBA	2863	19.9	Homo sapiens OX=9606	Lipopolysaccharide-responsive and beige-like anchor protein	1:Experimental evidence at protein level	10000	0.9990	42	41	42	61	59	61	136722720	136722720	136722720	10K(304.2071), 11K(304.2071), 12K(304.2071), 13K(304.2071), 15K(304.2071), 17K(304.2071), 19K(304.2071), 1C(57.0214), 20K(304.2071), 22M(15.9949), 23K(304.2071), 27K(304.2071), 28K(304.2071), 2C(57.0214), 4M(15.9949), 5C(57.0214), 5M(15.9949), 7K(304.2071), 8C(57.0214), 8K(304.2071), 9K(304.2071), 9M(15.9949), N-term(304.2071)
sp|Q6UVK1|CSPG4_HUMAN	Q6UVK1	CSPG4_HUMAN	CSPG4	2322	24.3	Homo sapiens OX=9606	Chondroitin sulfate proteoglycan 4	1:Experimental evidence at protein level	10000	0.9990	42	42	42	66	66	66	105460636	105460636	105460636	11K(304.2071), 12C(57.0214), 12M(15.9949), 13C(57.0214), 14K(304.2071), 27K(304.2071), 2C(57.0214), 2M(15.9949), 6C(57.0214), 7K(304.2071), 8C(57.0214), 8K(304.2071), 9K(304.2071), N-term(304.2071)
sp|O60841|IF2P_HUMAN	O60841	IF2P_HUMAN	EIF5B	1220	32.7	Homo sapiens OX=9606	Eukaryotic translation initiation factor 5B	1:Experimental evidence at protein level	10000	0.9990	42	41	42	71	70	71	163575632	163575632	163575632	10K(304.2071), 11K(304.2071), 12K(304.2071), 13K(304.2071), 14K(304.2071), 15K(304.2071), 16K(304.2071), 18K(304.2071), 19K(304.2071), 1K(304.2071), 21K(304.2071), 25K(304.2071), 2K(304.2071), 2M(15.9949), 31K(304.2071), 5C(57.0214), 5M(15.9949), 6C(57.0214), 6K(304.2071), 7C(57.0214), 7K(304.2071), 8K(304.2071), 9K(304.2071), N-term(304.2071)
sp|Q2V2M9|FHOD3_HUMAN	Q2V2M9	FHOD3_HUMAN	FHOD3	1422	32.8	Homo sapiens OX=9606	FH1/FH2 domain-containing protein 3	1:Experimental evidence at protein level	10000	0.9990	42	42	42	76	76	76	118819132	118819132	118819132	10C(57.0214), 10K(304.2071), 11C(57.0214), 11M(15.9949), 12K(304.2071), 13K(304.2071), 13M(15.9949), 15C(57.0214), 18C(57.0214), 18K(304.2071), 25K(304.2071), 3C(57.0214), 4C(57.0214), 5C(57.0214), 6C(57.0214), 7K(304.2071), 8K(304.2071), 9K(304.2071), N-term(304.2071)
sp|Q08378|GOGA3_HUMAN	Q08378	GOGA3_HUMAN	GOLGA3	1498	33.1	Homo sapiens OX=9606	Golgin subfamily A member 3	1:Experimental evidence at protein level	10000	0.9990	42	40	42	57	53	57	72740064	72740064	72740064	10K(304.2071), 11K(304.2071), 12K(304.2071), 13K(304.2071), 15K(304.2071), 15M(15.9949), 16K(304.2071), 17K(304.2071), 20K(304.2071), 2M(15.9949), 3C(57.0214), 3M(15.9949), 5C(57.0214), 7K(304.2071), 8K(304.2071), 9K(304.2071), N-term(304.2071)
sp|Q5VZP5|STYL2_HUMAN	Q5VZP5	STYL2_HUMAN	STYXL2	1158	42.3	Homo sapiens OX=9606	Serine/threonine/tyrosine-interacting-like protein 2	2:Experimental evidence at transcript level	10000	0.9990	42	41	42	86	84	86	146915052	146915052	146915052	11C(57.0214), 12K(304.2071), 13K(304.2071), 14K(304.2071), 16M(15.9949), 17C(57.0214), 20C(57.0214), 20K(304.2071), 2K(304.2071), 2M(15.9949), 4K(304.2071), 4M(15.9949), 5C(57.0214), 5K(304.2071), 6M(15.9949), 7K(304.2071), 7M(15.9949), 8K(304.2071), 8M(15.9949), 9K(304.2071), N-term(304.2071)
sp|P63010|AP2B1_HUMAN	P63010	AP2B1_HUMAN	AP2B1	937	48.8	Homo sapiens OX=9606	AP-2 complex subunit beta	1:Experimental evidence at protein level	10000	0.9990	42	23	42	106	63	106	377563416	357363648	377563416	10K(304.2071), 11K(304.2071), 12C(57.0214), 12K(304.2071), 13K(304.2071), 13M(15.9949), 14K(304.2071), 15K(304.2071), 19K(304.2071), 1C(57.0214), 1K(304.2071), 21K(304.2071), 2C(57.0214), 40K(304.2071), 5M(15.9949), 6C(57.0214), 7K(304.2071), 7M(15.9949), 8K(304.2071), 8M(15.9949), 9C(57.0214), 9K(304.2071), 9M(15.9949), N-term(304.2071)
sp|O95782|AP2A1_HUMAN	O95782	AP2A1_HUMAN	AP2A1	977	48.9	Homo sapiens OX=9606	AP-2 complex subunit alpha-1	1:Experimental evidence at protein level	10000	0.9990	42	32	42	102	85	102	281835888	241547956	281835888	11C(57.0214), 11K(304.2071), 11M(15.9949), 12K(304.2071), 12M(15.9949), 14K(304.2071), 17K(304.2071), 19C(57.0214), 1K(304.2071), 20C(57.0214), 21K(304.2071), 27K(304.2071), 28K(304.2071), 2C(57.0214), 2M(15.9949), 3C(57.0214), 4C(57.0214), 5M(15.9949), 6C(57.0214), 6M(15.9949), 7K(304.2071), 7M(15.9949), 8C(57.0214), 8K(304.2071), 8M(15.9949), 9C(57.0214), 9K(304.2071), 9M(15.9949), N-term(304.2…
sp|Q9H987|SYP2L_HUMAN	Q9H987	SYP2L_HUMAN	SYNPO2L	977	49.4	Homo sapiens OX=9606	Synaptopodin 2-like protein	1:Experimental evidence at protein level	10000	0.9990	42	41	42	113	112	113	944702496	944702496	944702496	11K(304.2071), 15K(304.2071), 15M(15.9949), 17K(304.2071), 20C(57.0214), 22K(304.2071), 23M(15.9949), 24K(304.2071), 2M(15.9949), 3M(15.9949), 5C(57.0214), 5M(15.9949), 6M(15.9949), 7K(304.2071), 8K(304.2071), 9C(57.0214), N-term(304.2071)
sp|P12109|CO6A1_HUMAN	P12109	CO6A1_HUMAN	COL6A1	1028	50.4	Homo sapiens OX=9606	Collagen alpha-1(VI) chain	1:Experimental evidence at protein level	10000	0.9990	42	42	42	152	152	152	2631091136	2631091136	2631091136	10K(304.2071), 12C(57.0214), 13K(304.2071), 14K(304.2071), 15K(304.2071), 16M(15.9949), 17C(57.0214), 18C(57.0214), 18K(304.2071), 18M(15.9949), 19K(304.2071), 1C(57.0214), 1K(304.2071), 20K(304.2071), 21K(304.2071), 29K(304.2071), 2C(57.0214), 2K(304.2071), 33K(304.2071), 35K(304.2071), 36K(304.2071), 3C(57.0214), 4C(57.0214), 5C(57.0214), 5M(15.9949), 6C(57.0214), 7C(57.0214), 7K(304.2071), 8C(…
sp|Q9UDR5|AASS_HUMAN	Q9UDR5	AASS_HUMAN	AASS	926	53.5	Homo sapiens OX=9606	Alpha-aminoadipic semialdehyde synthase, mitochondrial	1:Experimental evidence at protein level	10000	0.9990	42	41	42	110	109	110	629492800	629492800	629492800	10K(304.2071), 11C(57.0214), 11K(304.2071), 11M(15.9949), 12C(57.0214), 12K(304.2071), 12M(15.9949), 13C(57.0214), 13K(304.2071), 14K(304.2071), 15K(304.2071), 16K(304.2071), 16M(15.9949), 17K(304.2071), 18K(304.2071), 19K(304.2071), 1K(304.2071), 20K(304.2071), 3M(15.9949), 4C(57.0214), 6M(15.9949), 7K(304.2071), 8K(304.2071), 8M(15.9949), 9C(57.0214), N-term(304.2071)
sp|P45974|UBP5_HUMAN	P45974	UBP5_HUMAN	USP5	858	55.1	Homo sapiens OX=9606	Ubiquitin carboxyl-terminal hydrolase 5	1:Experimental evidence at protein level	10000	0.9990	42	41	42	102	101	102	362736800	362736800	362736800	10K(304.2071), 12K(304.2071), 13K(304.2071), 14C(57.0214), 14K(304.2071), 14M(15.9949), 15K(304.2071), 17K(304.2071), 19K(304.2071), 1K(304.2071), 25K(304.2071), 29K(304.2071), 2C(57.0214), 2M(15.9949), 4C(57.0214), 6K(304.2071), 7K(304.2071), 8C(57.0214), 8K(304.2071), 8M(15.9949), 9K(304.2071), 9M(15.9949), N-term(304.2071), N-term(42.0106)
sp|P48147|PPCE_HUMAN	P48147	PPCE_HUMAN	PREP	710	66.3	Homo sapiens OX=9606	Prolyl endopeptidase	1:Experimental evidence at protein level	10000	0.9990	42	42	42	92	92	92	500210512	500210512	500210512	11K(304.2071), 12K(304.2071), 13C(57.0214), 13K(304.2071), 16C(57.0214), 16K(304.2071), 17K(304.2071), 18K(304.2071), 1C(57.0214), 22K(304.2071), 23K(304.2071), 24K(304.2071), 2M(15.9949), 3C(57.0214), 3M(15.9949), 4C(57.0214), 4M(15.9949), 7C(57.0214), 7K(304.2071), 8K(304.2071), 9C(57.0214), 9K(304.2071), N-term(304.2071), N-term(42.0106)
sp|P23786|CPT2_HUMAN	P23786	CPT2_HUMAN	CPT2	658	66.7	Homo sapiens OX=9606	Carnitine O-palmitoyltransferase 2, mitochondrial	1:Experimental evidence at protein level	10000	0.9990	42	42	42	150	150	150	4093609760	4093609760	4093609760	10K(304.2071), 10M(15.9949), 11K(304.2071), 11M(15.9949), 12C(57.0214), 12K(304.2071), 13C(57.0214), 13M(15.9949), 15K(304.2071), 16K(304.2071), 18K(304.2071), 1C(57.0214), 1K(304.2071), 25K(304.2071), 26K(304.2071), 2C(57.0214), 2K(304.2071), 2M(15.9949), 4M(15.9949), 5C(57.0214), 5M(15.9949), 6C(57.0214), 6M(15.9949), 7C(57.0214), 7K(304.2071), 7M(15.9949), 8K(304.2071), 9C(57.0214), 9M(15.9949…
sp|Q16851|UGPA_HUMAN	Q16851	UGPA_HUMAN	UGP2	508	79.9	Homo sapiens OX=9606	UTP--glucose-1-phosphate uridylyltransferase	1:Experimental evidence at protein level	10000	0.9990	42	41	42	232	231	232	3613444032	3613444032	3613444032	10K(304.2071), 10M(15.9949), 11C(57.0214), 11K(304.2071), 11M(15.9949), 12K(304.2071), 14K(304.2071), 15K(304.2071), 16K(304.2071), 17K(304.2071), 18K(304.2071), 1C(57.0214), 20K(304.2071), 21K(304.2071), 22K(304.2071), 22M(15.9949), 23K(304.2071), 24K(304.2071), 25K(304.2071), 2C(57.0214), 2M(15.9949), 38K(304.2071), 5M(15.9949), 6M(15.9949), 7K(304.2071), 7M(15.9949), 8K(304.2071), 8M(15.9949),…
sp|P07237|PDIA1_HUMAN	P07237	PDIA1_HUMAN	P4HB	508	80.1	Homo sapiens OX=9606	Protein disulfide-isomerase	1:Experimental evidence at protein level	10000	0.9990	42	41	42	168	164	168	3133980096	3133980096	3133980096	10K(304.2071), 11K(304.2071), 12K(304.2071), 14K(304.2071), 15K(304.2071), 16K(304.2071), 17K(304.2071), 1K(304.2071), 25K(304.2071), 27M(15.9949), 2K(304.2071), 30K(304.2071), 31K(304.2071), 34K(304.2071), 3C(57.0214), 4C(57.0214), 4M(15.9949), 5C(57.0214), 6C(57.0214), 6K(304.2071), 6M(15.9949), 7K(304.2071), 8K(304.2071), 8M(15.9949), 9C(57.0214), 9K(304.2071), N-term(304.2071)
sp|Q15124|PGM5_HUMAN	Q15124	PGM5_HUMAN	PGM5	567	81.7	Homo sapiens OX=9606	Phosphoglucomutase-like protein 5	1:Experimental evidence at protein level	10000	0.9990	42	42	42	145	145	145	1798561888	1798561888	1798561888	10K(304.2071), 10M(15.9949), 11K(304.2071), 12C(57.0214), 13K(304.2071), 16C(57.0214), 16K(304.2071), 17K(304.2071), 18K(304.2071), 19K(304.2071), 1C(57.0214), 1K(304.2071), 22K(304.2071), 23K(304.2071), 2K(304.2071), 2M(15.9949), 30K(304.2071), 3C(57.0214), 41M(15.9949), 42K(304.2071), 4C(57.0214), 4M(15.9949), 5C(57.0214), 5M(15.9949), 6M(15.9949), 7M(15.9949), 8C(57.0214), 8K(304.2071), 8M(15.…
sp|A2RRP1|NBAS_HUMAN	A2RRP1	NBAS_HUMAN	NBAS	2371	19.1	Homo sapiens OX=9606	NBAS subunit of NRZ tethering complex	1:Experimental evidence at protein level	10000	0.9990	41	41	41	54	54	54	122531466	122531466	122531466	11K(304.2071), 12K(304.2071), 14K(304.2071), 15K(304.2071), 17K(304.2071), 1C(57.0214), 26K(304.2071), 2C(57.0214), 2M(15.9949), 4C(57.0214), 7C(57.0214), 7K(304.2071), 8C(57.0214), 8K(304.2071), 9C(57.0214), 9K(304.2071), N-term(304.2071)
sp|Q9UQ35|SRRM2_HUMAN	Q9UQ35	SRRM2_HUMAN	SRRM2	2752	19.9	Homo sapiens OX=9606	Serine/arginine repetitive matrix protein 2	1:Experimental evidence at protein level	10000	0.9990	41	41	41	74	74	74	102880000	102880000	102880000	10K(304.2071), 11K(304.2071), 12K(304.2071), 13K(304.2071), 14C(57.0214), 16M(15.9949), 18K(304.2071), 19M(15.9949), 20K(304.2071), 21K(304.2071), 22K(304.2071), 2C(57.0214), 3C(57.0214), 3M(15.9949), 5C(57.0214), 7C(57.0214), 7K(304.2071), 8K(304.2071), 8M(15.9949), 9K(304.2071), 9M(15.9949), N-term(304.2071)
sp|P26640|SYVC_HUMAN	P26640	SYVC_HUMAN	VARS1	1264	36.6	Homo sapiens OX=9606	Valine--tRNA ligase	1:Experimental evidence at protein level	10000	0.9990	41	41	41	70	70	70	245492792	245492792	245492792	10C(57.0214), 10K(304.2071), 11K(304.2071), 12C(57.0214), 12M(15.9949), 17K(304.2071), 1C(57.0214), 1K(304.2071), 20K(304.2071), 23K(304.2071), 25K(304.2071), 2C(57.0214), 4C(57.0214), 4M(15.9949), 6M(15.9949), 8K(304.2071), 9K(304.2071), 9M(15.9949), N-term(304.2071)
sp|P19338|NUCL_HUMAN	P19338	NUCL_HUMAN	NCL	710	43.9	Homo sapiens OX=9606	Nucleolin	1:Experimental evidence at protein level	10000	0.9990	41	41	41	103	103	103	1285829376	1285829376	1285829376	10K(304.2071), 11K(304.2071), 12K(304.2071), 14K(304.2071), 1K(304.2071), 21K(304.2071), 22K(304.2071), 23K(304.2071), 2K(304.2071), 3M(15.9949), 6C(57.0214), 7K(304.2071), 8K(304.2071), 9K(304.2071), N-term(304.2071)
sp|Q6PKG0|LARP1_HUMAN	Q6PKG0	LARP1_HUMAN	LARP1	1096	44.9	Homo sapiens OX=9606	La-related protein 1	1:Experimental evidence at protein level	10000	0.9990	41	36	41	63	57	63	134938464	120526848	134938464	10K(304.2071), 11K(304.2071), 11M(15.9949), 12K(304.2071), 15K(304.2071), 16M(15.9949), 17K(304.2071), 17M(15.9949), 19K(304.2071), 19M(15.9949), 1K(304.2071), 20C(57.0214), 23K(304.2071), 2K(304.2071), 5M(15.9949), 6C(57.0214), 7K(304.2071), 8K(304.2071), 9K(304.2071), N-term(304.2071), N-term(42.0106)
sp|Q9HAU0|PKHA5_HUMAN	Q9HAU0	PKHA5_HUMAN	PLEKHA5	1116	45.3	Homo sapiens OX=9606	Pleckstrin homology domain-containing family A member 5	1:Experimental evidence at protein level	10000	0.9990	41	41	41	75	75	75	349415150	349415150	349415150	10K(304.2071), 11C(57.0214), 11K(304.2071), 12K(304.2071), 13K(304.2071), 14K(304.2071), 16K(304.2071), 16M(15.9949), 19K(304.2071), 26K(304.2071), 29K(304.2071), 3M(15.9949), 5C(57.0214), 5K(304.2071), 5M(15.9949), 7C(57.0214), 7M(15.9949), 8K(304.2071), 9K(304.2071), N-term(304.2071)
sp|P13671|CO6_HUMAN	P13671	CO6_HUMAN	C6	934	48.1	Homo sapiens OX=9606	Complement component C6	1:Experimental evidence at protein level	10000	0.9990	41	41	41	82	82	82	168728360	168728360	168728360	10C(57.0214), 10K(304.2071), 11C(57.0214), 11K(304.2071), 12K(304.2071), 13C(57.0214), 13K(304.2071), 14K(304.2071), 15C(57.0214), 16C(57.0214), 18C(57.0214), 19C(57.0214), 1C(57.0214), 1K(304.2071), 20K(304.2071), 22K(304.2071), 26K(304.2071), 2C(57.0214), 3C(57.0214), 4C(57.0214), 5C(57.0214), 5K(304.2071), 6C(57.0214), 7C(57.0214), 7K(304.2071), 8C(57.0214), 8K(304.2071), 9C(57.0214), 9K(304.2…
sp|Q9NQC3|RTN4_HUMAN	Q9NQC3	RTN4_HUMAN	RTN4	1192	49.7	Homo sapiens OX=9606	Reticulon-4	1:Experimental evidence at protein level	10000	0.9990	41	40	41	122	121	122	320606584	320606584	320606584	10K(304.2071), 11C(57.0214), 11K(304.2071), 11M(15.9949), 12K(304.2071), 13K(304.2071), 13M(15.9949), 14K(304.2071), 15C(57.0214), 15K(304.2071), 15M(15.9949), 16K(304.2071), 17K(304.2071), 18K(304.2071), 19K(304.2071), 1C(57.0214), 1K(304.2071), 21C(57.0214), 22K(304.2071), 24K(304.2071), 25K(304.2071), 27K(304.2071), 28K(304.2071), 36K(304.2071), 5M(15.9949), 6M(15.9949), 7K(304.2071), 8K(304.2…
sp|Q9BZQ8|NIBA1_HUMAN	Q9BZQ8	NIBA1_HUMAN	NIBAN1	928	51.2	Homo sapiens OX=9606	Protein Niban 1	1:Experimental evidence at protein level	10000	0.9990	41	41	41	188	188	188	1259547328	1259547328	1259547328	10K(304.2071), 11K(304.2071), 12K(304.2071), 13C(57.0214), 13K(304.2071), 16K(304.2071), 16M(15.9949), 1K(304.2071), 21K(304.2071), 22K(304.2071), 23K(304.2071), 24K(304.2071), 26K(304.2071), 27K(304.2071), 2K(304.2071), 2M(15.9949), 36K(304.2071), 3M(15.9949), 4C(57.0214), 5C(57.0214), 6C(57.0214), 7C(57.0214), 7K(304.2071), 7M(15.9949), 8C(57.0214), 8K(304.2071), 8M(15.9949), 9C(57.0214), 9K(30…
sp|P15311|EZRI_HUMAN	P15311	EZRI_HUMAN	EZR	586	53.6	Homo sapiens OX=9606	Ezrin	1:Experimental evidence at protein level	10000	0.9990	41	36	41	143	134	143	3589015808	2854375040	2854375040	10C(57.0214), 11M(15.9949), 12M(15.9949), 13K(304.2071), 13M(15.9949), 14M(15.9949), 15K(304.2071), 16K(304.2071), 17K(304.2071), 18K(304.2071), 1K(304.2071), 26K(304.2071), 2K(304.2071), 3K(304.2071), 4M(15.9949), 5C(57.0214), 6C(57.0214), 6M(15.9949), 7K(304.2071), 7M(15.9949), 8K(304.2071), 9K(304.2071), N-term(304.2071)
sp|P23588|IF4B_HUMAN	P23588	IF4B_HUMAN	EIF4B	611	55.5	Homo sapiens OX=9606	Eukaryotic translation initiation factor 4B	1:Experimental evidence at protein level	10000	0.9990	41	41	41	87	87	87	291900696	291900696	291900696	10K(304.2071), 12K(304.2071), 13K(304.2071), 14K(304.2071), 17K(304.2071), 18K(304.2071), 19K(304.2071), 1K(304.2071), 21K(304.2071), 2M(15.9949), 4C(57.0214), 4M(15.9949), 8K(304.2071), 9K(304.2071), N-term(304.2071)
sp|P47897|SYQ_HUMAN	P47897	SYQ_HUMAN	QARS1	775	58.5	Homo sapiens OX=9606	Glutamine--tRNA ligase	1:Experimental evidence at protein level	10000	0.9990	41	40	41	82	81	82	416569224	395977448	395977448	10K(304.2071), 10M(15.9949), 11C(57.0214), 11K(304.2071), 11M(15.9949), 12C(57.0214), 12K(304.2071), 13C(57.0214), 14K(304.2071), 14M(15.9949), 15K(304.2071), 16K(304.2071), 16M(15.9949), 17K(304.2071), 18C(57.0214), 31C(57.0214), 37K(304.2071), 3K(304.2071), 3M(15.9949), 4K(304.2071), 5C(57.0214), 5M(15.9949), 6C(57.0214), 7K(304.2071), 8K(304.2071), 9K(304.2071), N-term(304.2071)
sp|O00571|DDX3X_HUMAN	O00571	DDX3X_HUMAN	DDX3X	662	65.4	Homo sapiens OX=9606	ATP-dependent RNA helicase DDX3X	1:Experimental evidence at protein level	10000	0.9990	41	12	41	93	19	93	352721272	290109668	352721272	10K(304.2071), 11K(304.2071), 12K(304.2071), 13K(304.2071), 16C(57.0214), 17K(304.2071), 2C(57.0214), 34K(304.2071), 3M(15.9949), 4C(57.0214), 4M(15.9949), 5C(57.0214), 5M(15.9949), 6C(57.0214), 7K(304.2071), 7M(15.9949), 8K(304.2071), 8M(15.9949), 9K(304.2071), N-term(304.2071), N-term(42.0106)
sp|Q9NZN4|EHD2_HUMAN	Q9NZN4	EHD2_HUMAN	EHD2	543	82.5	Homo sapiens OX=9606	EH domain-containing protein 2	1:Experimental evidence at protein level	10000	0.9990	41	35	41	200	175	200	4859924608	3326746944	4859924608	10K(304.2071), 10M(15.9949), 11K(304.2071), 12K(304.2071), 13K(304.2071), 14K(304.2071), 14M(15.9949), 15C(57.0214), 15K(304.2071), 16K(304.2071), 17K(304.2071), 19K(304.2071), 1K(304.2071), 21M(15.9949), 23K(304.2071), 25K(304.2071), 27K(304.2071), 2K(304.2071), 2M(15.9949), 33K(304.2071), 37K(304.2071), 3C(57.0214), 3M(15.9949), 5K(304.2071), 6M(15.9949), 7K(304.2071), 8K(304.2071), 8M(15.9949)…
sp|Q9Y4J8|DTNA_HUMAN	Q9Y4J8	DTNA_HUMAN	DTNA	743	53	Homo sapiens OX=9606	Dystrobrevin alpha	1:Experimental evidence at protein level	10000	0.9990	40	31	40	111	91	111	903105280	903105280	903105280	10C(57.0214), 10M(15.9949), 11K(304.2071), 12K(304.2071), 13C(57.0214), 13K(304.2071), 14K(304.2071), 14M(15.9949), 15K(304.2071), 16C(57.0214), 19K(304.2071), 1C(57.0214), 1K(304.2071), 21K(304.2071), 21M(15.9949), 22M(15.9949), 2C(57.0214), 4C(57.0214), 4M(15.9949), 5C(57.0214), 6M(15.9949), 7K(304.2071), 7M(15.9949), 8K(304.2071), 9K(304.2071), N-term(304.2071), N-term(42.0106)
sp|Q86UT6|NLRX1_HUMAN	Q86UT6	NLRX1_HUMAN	NLRX1	975	55	Homo sapiens OX=9606	NLR family member X1	1:Experimental evidence at protein level	10000	0.9990	40	40	40	86	86	86	1511387488	1511387488	1511387488	10K(304.2071), 11C(57.0214), 11K(304.2071), 12K(304.2071), 13C(57.0214), 13K(304.2071), 13M(15.9949), 14C(57.0214), 14K(304.2071), 15K(304.2071), 17M(15.9949), 1C(57.0214), 1K(304.2071), 2M(15.9949), 39C(57.0214), 5C(57.0214), 6C(57.0214), 7C(57.0214), 8C(57.0214), 9C(57.0214), 9K(304.2071), N-term(304.2071)
sp|P50990|TCPQ_HUMAN	P50990	TCPQ_HUMAN	CCT8	548	79	Homo sapiens OX=9606	T-complex protein 1 subunit theta	1:Experimental evidence at protein level	10000	0.9990	40	40	40	144	144	144	1139087584	1139087584	1139087584	10C(57.0214), 10K(304.2071), 11C(57.0214), 11K(304.2071), 11M(15.9949), 12C(57.0214), 12K(304.2071), 14K(304.2071), 15K(304.2071), 15M(15.9949), 16K(304.2071), 18K(304.2071), 1K(304.2071), 29K(304.2071), 2M(15.9949), 4M(15.9949), 6C(57.0214), 6K(304.2071), 6M(15.9949), 7K(304.2071), 7M(15.9949), 8K(304.2071), 8M(15.9949), 9C(57.0214), 9K(304.2071), N-term(304.2071)
sp|O00763|ACACB_HUMAN	O00763	ACACB_HUMAN	ACACB	2458	20.6	Homo sapiens OX=9606	Acetyl-CoA carboxylase 2	1:Experimental evidence at protein level	10000	0.9990	40	32	40	55	44	55	94483294	85921568	94483294	10C(57.0214), 10K(304.2071), 10M(15.9949), 11K(304.2071), 12K(304.2071), 13K(304.2071), 15C(57.0214), 18K(304.2071), 19K(304.2071), 19M(15.9949), 23K(304.2071), 2C(57.0214), 2M(15.9949), 7K(304.2071), 8K(304.2071), 9C(57.0214), 9K(304.2071), N-term(304.2071)
sp|O75165|DJC13_HUMAN	O75165	DJC13_HUMAN	DNAJC13	2243	22.3	Homo sapiens OX=9606	DnaJ homolog subfamily C member 13	1:Experimental evidence at protein level	10000	0.9990	40	39	40	55	54	55	86884792	82545198	86884792	11C(57.0214), 11K(304.2071), 13K(304.2071), 14K(304.2071), 15K(304.2071), 17K(304.2071), 18C(57.0214), 18K(304.2071), 1K(304.2071), 27K(304.2071), 2M(15.9949), 3C(57.0214), 3M(15.9949), 4C(57.0214), 5M(15.9949), 7K(304.2071), 7M(15.9949), 8K(304.2071), 9C(57.0214), 9K(304.2071), N-term(304.2071)
sp|Q8NEY1|NAV1_HUMAN	Q8NEY1	NAV1_HUMAN	NAV1	1877	25.5	Homo sapiens OX=9606	Neuron navigator 1	1:Experimental evidence at protein level	10000	0.9990	40	39	40	59	58	59	87702840	87702840	87702840	10K(304.2071), 11K(304.2071), 12K(304.2071), 12M(15.9949), 13K(304.2071), 14K(304.2071), 16K(304.2071), 17C(57.0214), 17K(304.2071), 18K(304.2071), 19K(304.2071), 1C(57.0214), 1K(304.2071), 20K(304.2071), 23K(304.2071), 3M(15.9949), 4K(304.2071), 6C(57.0214), 6M(15.9949), 7K(304.2071), 8K(304.2071), 9K(304.2071), N-term(304.2071)
sp|O75147|OBSL1_HUMAN	O75147	OBSL1_HUMAN	OBSL1	1896	27.9	Homo sapiens OX=9606	Obscurin-like protein 1	1:Experimental evidence at protein level	10000	0.9990	40	40	40	59	59	59	114106212	114106212	114106212	10C(57.0214), 10K(304.2071), 11C(57.0214), 12C(57.0214), 13K(304.2071), 13M(15.9949), 15K(304.2071), 17C(57.0214), 1C(57.0214), 27C(57.0214), 2C(57.0214), 37K(304.2071), 3M(15.9949), 7K(304.2071), 8C(57.0214), 9C(57.0214), 9K(304.2071), N-term(304.2071)
sp|Q12888|TP53B_HUMAN	Q12888	TP53B_HUMAN	TP53BP1	1972	27.9	Homo sapiens OX=9606	TP53-binding protein 1	1:Experimental evidence at protein level	10000	0.9990	40	40	40	54	54	54	53504818	53504818	53504818	10C(57.0214), 10K(304.2071), 11K(304.2071), 11M(15.9949), 12K(304.2071), 13K(304.2071), 14K(304.2071), 15K(304.2071), 16C(57.0214), 16K(304.2071), 17C(57.0214), 17K(304.2071), 18K(304.2071), 19K(304.2071), 21C(57.0214), 22K(304.2071), 27K(304.2071), 29K(304.2071), 3C(57.0214), 5C(57.0214), 7C(57.0214), 9C(57.0214), 9K(304.2071), N-term(304.2071)
sp|O60610|DIAP1_HUMAN	O60610	DIAP1_HUMAN	DIAPH1	1272	33.6	Homo sapiens OX=9606	Protein diaphanous homolog 1	1:Experimental evidence at protein level	10000	0.9990	40	40	40	75	75	75	137910884	132788224	132788224	10C(57.0214), 10K(304.2071), 10M(15.9949), 11K(304.2071), 12K(304.2071), 13M(15.9949), 14K(304.2071), 14M(15.9949), 15K(304.2071), 15M(15.9949), 16K(304.2071), 17M(15.9949), 18K(304.2071), 1K(304.2071), 21K(304.2071), 2M(15.9949), 3K(304.2071), 3M(15.9949), 5M(15.9949), 6C(57.0214), 7K(304.2071), 7M(15.9949), 8K(304.2071), 9K(304.2071), 9M(15.9949), N-term(304.2071)
sp|P23229|ITA6_HUMAN	P23229	ITA6_HUMAN	ITGA6	1130	41.9	Homo sapiens OX=9606	Integrin alpha-6	1:Experimental evidence at protein level	10000	0.9990	40	40	40	70	70	70	197132080	197132080	197132080	10C(57.0214), 10K(304.2071), 13C(57.0214), 14K(304.2071), 14M(15.9949), 16K(304.2071), 17K(304.2071), 19K(304.2071), 1C(57.0214), 20K(304.2071), 24K(304.2071), 26K(304.2071), 2C(57.0214), 3C(57.0214), 4C(57.0214), 5M(15.9949), 7C(57.0214), 7K(304.2071), 8K(304.2071), 9C(57.0214), 9K(304.2071), N-term(304.2071)
sp|Q9BXJ9|NAA15_HUMAN	Q9BXJ9	NAA15_HUMAN	NAA15	866	42.1	Homo sapiens OX=9606	N-alpha-acetyltransferase 15, NatA auxiliary subunit	1:Experimental evidence at protein level	10000	0.9990	40	32	40	80	59	80	480691120	480691120	480691120	10K(304.2071), 10M(15.9949), 11K(304.2071), 12K(304.2071), 13K(304.2071), 16K(304.2071), 18K(304.2071), 1K(304.2071), 20C(57.0214), 21K(304.2071), 2C(57.0214), 2K(304.2071), 2M(15.9949), 4M(15.9949), 5C(57.0214), 5M(15.9949), 6C(57.0214), 7C(57.0214), 7K(304.2071), 8C(57.0214), 8K(304.2071), 9K(304.2071), 9M(15.9949), N-term(304.2071)
sp|Q9Y4E8|UBP15_HUMAN	Q9Y4E8	UBP15_HUMAN	USP15	981	46.5	Homo sapiens OX=9606	Ubiquitin carboxyl-terminal hydrolase 15	1:Experimental evidence at protein level	10000	0.9990	40	37	40	60	55	60	191587336	191587336	191587336	10K(304.2071), 12C(57.0214), 12K(304.2071), 13K(304.2071), 13M(15.9949), 14C(57.0214), 14M(15.9949), 15C(57.0214), 15K(304.2071), 16K(304.2071), 19K(304.2071), 1K(304.2071), 20K(304.2071), 26C(57.0214), 2C(57.0214), 2K(304.2071), 3M(15.9949), 5C(57.0214), 7K(304.2071), 8C(57.0214), 8K(304.2071), 9C(57.0214), 9K(304.2071), N-term(304.2071), N-term(42.0106)
sp|Q14432|PDE3A_HUMAN	Q14432	PDE3A_HUMAN	PDE3A	1141	47.5	Homo sapiens OX=9606	cGMP-inhibited 3',5'-cyclic phosphodiesterase A	1:Experimental evidence at protein level	10000	0.9990	40	38	40	80	75	80	1195984440	1195984440	1195984440	12C(57.0214), 12K(304.2071), 12M(15.9949), 13C(57.0214), 14K(304.2071), 15K(304.2071), 17K(304.2071), 17M(15.9949), 18M(15.9949), 1K(304.2071), 21C(57.0214), 22C(57.0214), 22K(304.2071), 23K(304.2071), 25C(57.0214), 25K(304.2071), 2K(304.2071), 31C(57.0214), 31K(304.2071), 33K(304.2071), 38K(304.2071), 3C(57.0214), 4C(57.0214), 4M(15.9949), 5C(57.0214), 7C(57.0214), 7K(304.2071), 8C(57.0214), 8K(…
sp|A0AVT1|UBA6_HUMAN	A0AVT1	UBA6_HUMAN	UBA6	1052	49.6	Homo sapiens OX=9606	Ubiquitin-like modifier-activating enzyme 6	1:Experimental evidence at protein level	10000	0.9990	40	40	40	60	60	60	375883824	375883824	375883824	10C(57.0214), 10K(304.2071), 11C(57.0214), 11K(304.2071), 12K(304.2071), 13K(304.2071), 15K(304.2071), 16C(57.0214), 16K(304.2071), 17C(57.0214), 17K(304.2071), 18M(15.9949), 1C(57.0214), 1K(304.2071), 20K(304.2071), 20M(15.9949), 21K(304.2071), 22K(304.2071), 24K(304.2071), 27K(304.2071), 2C(57.0214), 2M(15.9949), 3C(57.0214), 5C(57.0214), 5K(304.2071), 6C(57.0214), 7C(57.0214), 7K(304.2071), 8C…
sp|Q15276|RABE1_HUMAN	Q15276	RABE1_HUMAN	RABEP1	862	49.7	Homo sapiens OX=9606	Rab GTPase-binding effector protein 1	1:Experimental evidence at protein level	10000	0.9990	40	40	40	67	67	67	331235964	331235964	331235964	10K(304.2071), 10M(15.9949), 11K(304.2071), 11M(15.9949), 12K(304.2071), 14C(57.0214), 14K(304.2071), 15K(304.2071), 16K(304.2071), 19K(304.2071), 1C(57.0214), 1K(304.2071), 2K(304.2071), 3M(15.9949), 4C(57.0214), 4M(15.9949), 6C(57.0214), 7K(304.2071), 7M(15.9949), 8C(57.0214), 8K(304.2071), 9K(304.2071), N-term(304.2071), N-term(42.0106)
sp|Q14764|MVP_HUMAN	Q14764	MVP_HUMAN	MVP	893	60.6	Homo sapiens OX=9606	Major vault protein	1:Experimental evidence at protein level	10000	0.9990	40	40	40	80	80	80	250952020	250952020	250952020	10K(304.2071), 10M(15.9949), 11K(304.2071), 12C(57.0214), 12K(304.2071), 13K(304.2071), 16K(304.2071), 17K(304.2071), 18K(304.2071), 19K(304.2071), 23M(15.9949), 27K(304.2071), 2C(57.0214), 3C(57.0214), 4C(57.0214), 5M(15.9949), 6M(15.9949), 8K(304.2071), 9K(304.2071), 9M(15.9949), N-term(304.2071), N-term(42.0106)
sp|Q32MK0|MYLK3_HUMAN	Q32MK0	MYLK3_HUMAN	MYLK3	819	61.2	Homo sapiens OX=9606	Myosin light chain kinase 3	1:Experimental evidence at protein level	10000	0.9990	40	40	40	115	115	115	513032448	513032448	513032448	10K(304.2071), 11C(57.0214), 11K(304.2071), 12K(304.2071), 13C(57.0214), 13K(304.2071), 14K(304.2071), 14M(15.9949), 15K(304.2071), 16M(15.9949), 17K(304.2071), 19K(304.2071), 1C(57.0214), 2C(57.0214), 2M(15.9949), 3C(57.0214), 3M(15.9949), 6C(57.0214), 6M(15.9949), 7K(304.2071), 7M(15.9949), 8K(304.2071), 8M(15.9949), 9C(57.0214), 9K(304.2071), N-term(304.2071)
sp|Q9Y2D5|AKAP2_HUMAN	Q9Y2D5	AKAP2_HUMAN	AKAP2	859	61.7	Homo sapiens OX=9606	A-kinase anchor protein 2	1:Experimental evidence at protein level	10000	0.9990	40	40	40	127	127	127	598744928	598744928	598744928	10K(304.2071), 12K(304.2071), 13K(304.2071), 14C(57.0214), 14K(304.2071), 14M(15.9949), 15K(304.2071), 16K(304.2071), 16M(15.9949), 17K(304.2071), 17M(15.9949), 19K(304.2071), 1K(304.2071), 22K(304.2071), 23K(304.2071), 24C(57.0214), 24K(304.2071), 29K(304.2071), 2K(304.2071), 30K(304.2071), 31K(304.2071), 3M(15.9949), 4M(15.9949), 5M(15.9949), 7K(304.2071), 7M(15.9949), 8K(304.2071), 9K(304.2071…
sp|P31040|SDHA_HUMAN	P31040	SDHA_HUMAN	SDHA	664	71.8	Homo sapiens OX=9606	Succinate dehydrogenase [ubiquinone] flavoprotein subunit, mitochondrial	1:Experimental evidence at protein level	10000	0.9990	40	40	40	458	458	458	6052142336	6052142336	6052142336	10C(57.0214), 10K(304.2071), 11K(304.2071), 12K(304.2071), 13K(304.2071), 13M(15.9949), 14C(57.0214), 14M(15.9949), 15C(57.0214), 15K(304.2071), 17K(304.2071), 17M(15.9949), 18K(304.2071), 18M(15.9949), 1C(57.0214), 1C(57.0214), 1K(304.2071), 20C(57.0214), 20K(304.2071), 21K(304.2071), 23C(57.0214), 29C(57.0214), 2C(57.0214), 2K(304.2071), 2M(15.9949), 30M(15.9949), 3C(57.0214), 5C(57.0214), 5K(3…
sp|P31939|PUR9_HUMAN	P31939	PUR9_HUMAN	ATIC	592	81.1	Homo sapiens OX=9606	Bifunctional purine biosynthesis protein ATIC	1:Experimental evidence at protein level	10000	0.9990	40	40	40	113	113	113	642858784	642858784	642858784	10K(304.2071), 11K(304.2071), 11M(15.9949), 12K(304.2071), 13K(304.2071), 14C(57.0214), 14K(304.2071), 15K(304.2071), 16K(304.2071), 17K(304.2071), 17M(15.9949), 18K(304.2071), 19K(304.2071), 1K(304.2071), 20K(304.2071), 21K(304.2071), 23K(304.2071), 24K(304.2071), 2C(57.0214), 4C(57.0214), 5C(57.0214), 5M(15.9949), 6C(57.0214), 8C(57.0214), 8K(304.2071), 8M(15.9949), 9K(304.2071), 9M(15.9949), N…
sp|Q14126|DSG2_HUMAN	Q14126	DSG2_HUMAN	DSG2	1118	53	Homo sapiens OX=9606	Desmoglein-2	1:Experimental evidence at protein level	10000	0.9990	39	38	39	108	107	108	449824584	449824584	449824584	10K(304.2071), 12K(304.2071), 12M(15.9949), 13K(304.2071), 14K(304.2071), 15C(57.0214), 16K(304.2071), 16M(15.9949), 17C(57.0214), 18K(304.2071), 18M(15.9949), 20M(15.9949), 25K(304.2071), 25M(15.9949), 2K(304.2071), 2M(15.9949), 31M(15.9949), 32K(304.2071), 38K(304.2071), 5M(15.9949), 6C(57.0214), 7K(304.2071), 7M(15.9949), 8K(304.2071), 8M(15.9949), 9K(304.2071), 9M(15.9949), N-term(304.2071)
sp|A6NMZ7|CO6A6_HUMAN	A6NMZ7	CO6A6_HUMAN	COL6A6	2263	19.5	Homo sapiens OX=9606	Collagen alpha-6(VI) chain	1:Experimental evidence at protein level	10000	0.9990	39	36	39	58	55	58	202451600	202451600	202451600	10K(304.2071), 11K(304.2071), 12K(304.2071), 12M(15.9949), 13C(57.0214), 13K(304.2071), 14K(304.2071), 15K(304.2071), 19K(304.2071), 23K(304.2071), 2M(15.9949), 3C(57.0214), 3K(304.2071), 7K(304.2071), 8C(57.0214), 8K(304.2071), 9K(304.2071), N-term(304.2071)
sp|P42356|PI4KA_HUMAN	P42356	PI4KA_HUMAN	PI4KA	2102	22.1	Homo sapiens OX=9606	Phosphatidylinositol 4-kinase alpha	1:Experimental evidence at protein level	10000	0.9990	39	30	39	58	41	58	190769278	105684574	190769278	10K(304.2071), 11C(57.0214), 11K(304.2071), 12C(57.0214), 12K(304.2071), 13K(304.2071), 14K(304.2071), 16C(57.0214), 16K(304.2071), 18K(304.2071), 19K(304.2071), 1C(57.0214), 21K(304.2071), 2C(57.0214), 5C(57.0214), 5M(15.9949), 6M(15.9949), 7C(57.0214), 7K(304.2071), 7M(15.9949), 8C(57.0214), 8K(304.2071), 9C(57.0214), 9K(304.2071), N-term(304.2071)
sp|Q14839|CHD4_HUMAN	Q14839	CHD4_HUMAN	CHD4	1912	25.2	Homo sapiens OX=9606	Chromodomain-helicase-DNA-binding protein 4	1:Experimental evidence at protein level	10000	0.9990	39	26	39	60	40	60	80017030	43818834	80017030	10C(57.0214), 10K(304.2071), 11M(15.9949), 12K(304.2071), 13K(304.2071), 15K(304.2071), 16K(304.2071), 17M(15.9949), 19K(304.2071), 1C(57.0214), 22K(304.2071), 2K(304.2071), 2M(15.9949), 3C(57.0214), 4M(15.9949), 6C(57.0214), 7K(304.2071), 7M(15.9949), 8K(304.2071), 9K(304.2071), N-term(304.2071)
sp|Q8N3D4|EH1L1_HUMAN	Q8N3D4	EH1L1_HUMAN	EHBP1L1	1523	31.3	Homo sapiens OX=9606	EH domain-binding protein 1-like protein 1	1:Experimental evidence at protein level	10000	0.9990	39	38	39	72	71	72	54673519	54673519	54673519	10K(304.2071), 11C(57.0214), 11K(304.2071), 11M(15.9949), 12K(304.2071), 13K(304.2071), 15K(304.2071), 17K(304.2071), 1C(57.0214), 4M(15.9949), 6M(15.9949), 7C(57.0214), 8K(304.2071), 8M(15.9949), 9C(57.0214), 9K(304.2071), 9M(15.9949), N-term(304.2071)
sp|Q14160|SCRIB_HUMAN	Q14160	SCRIB_HUMAN	SCRIB	1630	31.6	Homo sapiens OX=9606	Protein scribble homolog	1:Experimental evidence at protein level	10000	0.9990	39	36	39	54	48	54	196501868	140159290	140159290	10K(304.2071), 11K(304.2071), 14K(304.2071), 23K(304.2071), 3C(57.0214), 4C(57.0214), 6K(304.2071), 8K(304.2071), 8M(15.9949), 9K(304.2071), N-term(304.2071)
sp|Q14112|NID2_HUMAN	Q14112	NID2_HUMAN	NID2	1375	34.8	Homo sapiens OX=9606	Nidogen-2	1:Experimental evidence at protein level	10000	0.9990	39	39	39	81	81	81	363731976	363731976	363731976	10K(304.2071), 11C(57.0214), 11K(304.2071), 12C(57.0214), 12K(304.2071), 13C(57.0214), 15C(57.0214), 16K(304.2071), 17K(304.2071), 18K(304.2071), 19C(57.0214), 1C(57.0214), 1K(304.2071), 20C(57.0214), 22K(304.2071), 23C(57.0214), 24C(57.0214), 25K(304.2071), 2C(57.0214), 2M(15.9949), 30C(57.0214), 3C(57.0214), 4C(57.0214), 6C(57.0214), 7K(304.2071), 8C(57.0214), 8K(304.2071), 9K(304.2071), N-term…
sp|Q13045|FLII_HUMAN	Q13045	FLII_HUMAN	FLII	1269	36.9	Homo sapiens OX=9606	Protein flightless-1 homolog	1:Experimental evidence at protein level	10000	0.9990	39	39	39	67	67	67	241251856	241251856	241251856	10K(304.2071), 11C(57.0214), 11K(304.2071), 12K(304.2071), 14K(304.2071), 15K(304.2071), 16K(304.2071), 1K(304.2071), 20K(304.2071), 21K(304.2071), 22C(57.0214), 2C(57.0214), 2M(15.9949), 4C(57.0214), 5M(15.9949), 7C(57.0214), 7K(304.2071), 8K(304.2071), 9K(304.2071), 9M(15.9949), N-term(304.2071)
sp|P14735|IDE_HUMAN	P14735	IDE_HUMAN	IDE	1019	38.8	Homo sapiens OX=9606	Insulin-degrading enzyme	1:Experimental evidence at protein level	10000	0.9990	39	39	39	76	76	76	400378064	400378064	400378064	10K(304.2071), 11K(304.2071), 12K(304.2071), 13K(304.2071), 14C(57.0214), 15K(304.2071), 18K(304.2071), 21K(304.2071), 2M(15.9949), 3M(15.9949), 5M(15.9949), 6M(15.9949), 7C(57.0214), 7K(304.2071), 8K(304.2071), 9K(304.2071), 9M(15.9949), N-term(304.2071)
sp|P55060|XPO2_HUMAN	P55060	XPO2_HUMAN	CSE1L	971	41.8	Homo sapiens OX=9606	Exportin-2	1:Experimental evidence at protein level	10000	0.9990	39	39	39	73	73	73	363422544	363422544	363422544	10K(304.2071), 11K(304.2071), 12K(304.2071), 13C(57.0214), 13K(304.2071), 15K(304.2071), 16C(57.0214), 16K(304.2071), 17K(304.2071), 22K(304.2071), 2C(57.0214), 3C(57.0214), 4C(57.0214), 5C(57.0214), 7K(304.2071), 7M(15.9949), 8K(304.2071), 8M(15.9949), 9K(304.2071), N-term(304.2071), N-term(42.0106)
sp|P50570|DYN2_HUMAN	P50570	DYN2_HUMAN	DNM2	870	46.2	Homo sapiens OX=9606	Dynamin-2	1:Experimental evidence at protein level	10000	0.9990	39	21	39	92	55	92	705247104	643586976	705247104	10K(304.2071), 11K(304.2071), 12K(304.2071), 13M(15.9949), 15K(304.2071), 16K(304.2071), 16M(15.9949), 19K(304.2071), 1K(304.2071), 22K(304.2071), 2M(15.9949), 3M(15.9949), 4M(15.9949), 5M(15.9949), 6C(57.0214), 6M(15.9949), 7K(304.2071), 8K(304.2071), 9C(57.0214), 9K(304.2071), N-term(304.2071)
sp|Q14624|ITIH4_HUMAN	Q14624	ITIH4_HUMAN	ITIH4	930	48.2	Homo sapiens OX=9606	Inter-alpha-trypsin inhibitor heavy chain H4	1:Experimental evidence at protein level	10000	0.9990	39	39	39	112	112	112	646869792	646869792	646869792	10K(304.2071), 11K(304.2071), 11M(15.9949), 12K(304.2071), 13K(304.2071), 15C(57.0214), 15K(304.2071), 16K(304.2071), 28K(304.2071), 29K(304.2071), 2K(304.2071), 2M(15.9949), 4M(15.9949), 7K(304.2071), 7M(15.9949), 8K(304.2071), 9K(304.2071), N-term(304.2071)
sp|P19022|CADH2_HUMAN	P19022	CADH2_HUMAN	CDH2	906	50.4	Homo sapiens OX=9606	Cadherin-2	1:Experimental evidence at protein level	10000	0.9990	39	37	39	151	137	151	1525614816	1230497664	1525614816	10C(57.0214), 10K(304.2071), 10M(15.9949), 11K(304.2071), 12K(304.2071), 13K(304.2071), 16K(304.2071), 18K(304.2071), 1K(304.2071), 21K(304.2071), 22K(304.2071), 22M(15.9949), 29K(304.2071), 2C(57.0214), 2M(15.9949), 30K(304.2071), 4C(57.0214), 4K(304.2071), 4M(15.9949), 5M(15.9949), 6M(15.9949), 9K(304.2071), N-term(304.2071)
sp|O95140|MFN2_HUMAN	O95140	MFN2_HUMAN	MFN2	757	51.4	Homo sapiens OX=9606	Mitofusin-2	1:Experimental evidence at protein level	10000	0.9990	39	36	39	118	114	118	787306256	787306256	787306256	10K(304.2071), 10M(15.9949), 11C(57.0214), 11K(304.2071), 11M(15.9949), 12C(57.0214), 12K(304.2071), 12M(15.9949), 13K(304.2071), 16K(304.2071), 16M(15.9949), 17K(304.2071), 19K(304.2071), 1C(57.0214), 1K(304.2071), 20K(304.2071), 21K(304.2071), 2C(57.0214), 3M(15.9949), 4C(57.0214), 4M(15.9949), 5C(57.0214), 5M(15.9949), 6C(57.0214), 6M(15.9949), 7K(304.2071), 7M(15.9949), 8M(15.9949), 9K(304.20…
sp|O94874|UFL1_HUMAN	O94874	UFL1_HUMAN	UFL1	794	52.3	Homo sapiens OX=9606	E3 UFM1-protein ligase 1	1:Experimental evidence at protein level	10000	0.9990	39	38	39	64	63	64	181558456	181558456	181558456	10K(304.2071), 11K(304.2071), 12K(304.2071), 13C(57.0214), 13K(304.2071), 14K(304.2071), 15K(304.2071), 16C(57.0214), 16K(304.2071), 18K(304.2071), 19M(15.9949), 1C(57.0214), 1K(304.2071), 21K(304.2071), 2C(57.0214), 5C(57.0214), 7K(304.2071), 8C(57.0214), 8K(304.2071), 8M(15.9949), N-term(304.2071)
sp|Q92841|DDX17_HUMAN	Q92841	DDX17_HUMAN	DDX17	729	53.4	Homo sapiens OX=9606	Probable ATP-dependent RNA helicase DDX17	1:Experimental evidence at protein level	10000	0.9990	39	31	39	73	60	73	436197384	298104776	436197384	10K(304.2071), 11K(304.2071), 12K(304.2071), 13K(304.2071), 15K(304.2071), 16C(57.0214), 1C(57.0214), 1K(304.2071), 2C(57.0214), 2M(15.9949), 3C(57.0214), 4M(15.9949), 5C(57.0214), 6C(57.0214), 7K(304.2071), 8C(57.0214), 8K(304.2071), 9K(304.2071), 9M(15.9949), N-term(304.2071)
sp|O15327|INP4B_HUMAN	O15327	INP4B_HUMAN	INPP4B	924	53.5	Homo sapiens OX=9606	Inositol polyphosphate 4-phosphatase type II	1:Experimental evidence at protein level	10000	0.9990	39	39	39	76	76	76	557799984	557799984	557799984	10C(57.0214), 11K(304.2071), 13C(57.0214), 13K(304.2071), 14K(304.2071), 15K(304.2071), 15M(15.9949), 16K(304.2071), 1C(57.0214), 21K(304.2071), 22K(304.2071), 23C(57.0214), 2C(57.0214), 30K(304.2071), 33K(304.2071), 3M(15.9949), 4C(57.0214), 5C(57.0214), 6C(57.0214), 7C(57.0214), 7K(304.2071), 8K(304.2071), 9K(304.2071), 9M(15.9949), N-term(304.2071)
sp|Q99797|MIPEP_HUMAN	Q99797	MIPEP_HUMAN	MIPEP	713	54.4	Homo sapiens OX=9606	Mitochondrial intermediate peptidase	1:Experimental evidence at protein level	10000	0.9990	39	37	39	72	70	72	212634728	202706616	212634728	10K(304.2071), 10M(15.9949), 11K(304.2071), 13K(304.2071), 13M(15.9949), 15K(304.2071), 17K(304.2071), 1C(57.0214), 1K(304.2071), 20K(304.2071), 21K(304.2071), 22C(57.0214), 2C(57.0214), 3K(304.2071), 5M(15.9949), 6M(15.9949), 7C(57.0214), 8C(57.0214), 8K(304.2071), 9K(304.2071), 9M(15.9949), N-term(304.2071)
sp|Q92523|CPT1B_HUMAN	Q92523	CPT1B_HUMAN	CPT1B	772	55.4	Homo sapiens OX=9606	Carnitine O-palmitoyltransferase 1, muscle isoform	1:Experimental evidence at protein level	10000	0.9990	39	37	39	165	158	165	3485877056	3485877056	3485877056	10C(57.0214), 10K(304.2071), 10M(15.9949), 11K(304.2071), 13K(304.2071), 13M(15.9949), 14K(304.2071), 14M(15.9949), 18K(304.2071), 1C(57.0214), 1K(304.2071), 20K(304.2071), 2C(57.0214), 3K(304.2071), 3M(15.9949), 4C(57.0214), 5C(57.0214), 5M(15.9949), 6C(57.0214), 6M(15.9949), 7C(57.0214), 7K(304.2071), 8K(304.2071), 8M(15.9949), 9M(15.9949), N-term(304.2071), N-term(42.0106)
sp|Q9NVI7|ATD3A_HUMAN	Q9NVI7	ATD3A_HUMAN	ATAD3A	634	56.5	Homo sapiens OX=9606	ATPase family AAA domain-containing protein 3A	1:Experimental evidence at protein level	10000	0.9990	39	9	39	102	26	102	581081168	398334192	581081168	10K(304.2071), 11K(304.2071), 12K(304.2071), 12M(15.9949), 15K(304.2071), 19K(304.2071), 1K(304.2071), 20K(304.2071), 20M(15.9949), 4K(304.2071), 4M(15.9949), 5M(15.9949), 6M(15.9949), 7K(304.2071), 7M(15.9949), 8K(304.2071), 8M(15.9949), 9K(304.2071), N-term(304.2071), N-term(42.0106)
sp|P10643|CO7_HUMAN	P10643	CO7_HUMAN	C7	843	57.2	Homo sapiens OX=9606	Complement component C7	1:Experimental evidence at protein level	10000	0.9990	39	38	39	97	96	97	386761824	349550040	386761824	10C(57.0214), 10K(304.2071), 10M(15.9949), 11K(304.2071), 12C(57.0214), 13K(304.2071), 14C(57.0214), 15K(304.2071), 16K(304.2071), 17C(57.0214), 18K(304.2071), 1C(57.0214), 20C(57.0214), 22K(304.2071), 24C(57.0214), 24K(304.2071), 2C(57.0214), 3C(57.0214), 4C(57.0214), 4M(15.9949), 5C(57.0214), 6C(57.0214), 7C(57.0214), 7K(304.2071), 8C(57.0214), 8K(304.2071), 9K(304.2071), N-term(304.2071)
sp|Q15063|POSTN_HUMAN	Q15063	POSTN_HUMAN	POSTN	836	57.7	Homo sapiens OX=9606	Periostin	1:Experimental evidence at protein level	10000	0.9990	39	39	39	117	117	117	559873392	559873392	559873392	10K(304.2071), 10M(15.9949), 11K(304.2071), 12K(304.2071), 12M(15.9949), 13K(304.2071), 14K(304.2071), 15K(304.2071), 16K(304.2071), 18K(304.2071), 18M(15.9949), 19K(304.2071), 20K(304.2071), 21K(304.2071), 22K(304.2071), 2C(57.0214), 2M(15.9949), 30K(304.2071), 4C(57.0214), 4K(304.2071), 5M(15.9949), 7C(57.0214), 7K(304.2071), 7M(15.9949), 8C(57.0214), 8K(304.2071), 9C(57.0214), 9K(304.2071), N-…
sp|Q92598|HS105_HUMAN	Q92598	HS105_HUMAN	HSPH1	858	58.2	Homo sapiens OX=9606	Heat shock protein 105 kDa	1:Experimental evidence at protein level	10000	0.9990	39	37	39	85	80	85	629120528	348446416	394904488	10K(304.2071), 11K(304.2071), 12C(57.0214), 12K(304.2071), 13K(304.2071), 14C(57.0214), 14K(304.2071), 15C(57.0214), 15K(304.2071), 16C(57.0214), 17K(304.2071), 17M(15.9949), 18K(304.2071), 19K(304.2071), 1C(57.0214), 1K(304.2071), 20K(304.2071), 22K(304.2071), 29K(304.2071), 2C(57.0214), 3C(57.0214), 5C(57.0214), 5M(15.9949), 6C(57.0214), 6M(15.9949), 7C(57.0214), 7K(304.2071), 8K(304.2071), 8M(…
sp|P98155|VLDLR_HUMAN	P98155	VLDLR_HUMAN	VLDLR	873	59.1	Homo sapiens OX=9606	Very low-density lipoprotein receptor	1:Experimental evidence at protein level	10000	0.9990	39	39	39	79	79	79	209914508	209914508	209914508	10K(304.2071), 11C(57.0214), 11K(304.2071), 12K(304.2071), 13C(57.0214), 13K(304.2071), 14C(57.0214), 14K(304.2071), 15K(304.2071), 16K(304.2071), 17K(304.2071), 18C(57.0214), 18K(304.2071), 19K(304.2071), 1C(57.0214), 20K(304.2071), 20M(15.9949), 22K(304.2071), 2C(57.0214), 2M(15.9949), 31K(304.2071), 3C(57.0214), 3M(15.9949), 4C(57.0214), 4M(15.9949), 5C(57.0214), 7C(57.0214), 7K(304.2071), 8C(…
sp|O43815|STRN_HUMAN	O43815	STRN_HUMAN	STRN	780	64.4	Homo sapiens OX=9606	Striatin	1:Experimental evidence at protein level	10000	0.9990	39	37	39	76	73	76	277264328	274755072	277264328	10K(304.2071), 11K(304.2071), 12K(304.2071), 13K(304.2071), 14K(304.2071), 15K(304.2071), 16C(57.0214), 16K(304.2071), 18K(304.2071), 19K(304.2071), 1C(57.0214), 1K(304.2071), 21K(304.2071), 22K(304.2071), 23K(304.2071), 24K(304.2071), 2C(57.0214), 4C(57.0214), 4M(15.9949), 6M(15.9949), 7K(304.2071), 8K(304.2071), N-term(304.2071), N-term(42.0106)
sp|Q9Y6G9|DC1L1_HUMAN	Q9Y6G9	DC1L1_HUMAN	DYNC1LI1	523	73.8	Homo sapiens OX=9606	Cytoplasmic dynein 1 light intermediate chain 1	1:Experimental evidence at protein level	10000	0.9990	39	37	39	78	75	78	841867776	841867776	841867776	10K(304.2071), 11K(304.2071), 12K(304.2071), 12M(15.9949), 13K(304.2071), 14K(304.2071), 16K(304.2071), 17K(304.2071), 18K(304.2071), 19K(304.2071), 1C(57.0214), 1K(304.2071), 25C(57.0214), 27K(304.2071), 30K(304.2071), 3M(15.9949), 4K(304.2071), 6M(15.9949), 7K(304.2071), 8K(304.2071), 9K(304.2071), N-term(304.2071)
sp|P48643|TCPE_HUMAN	P48643	TCPE_HUMAN	CCT5	541	76.5	Homo sapiens OX=9606	T-complex protein 1 subunit epsilon	1:Experimental evidence at protein level	10000	0.9990	39	39	39	147	147	147	988798752	988798752	988798752	10C(57.0214), 10K(304.2071), 11K(304.2071), 11M(15.9949), 12C(57.0214), 12K(304.2071), 13K(304.2071), 14K(304.2071), 16K(304.2071), 16M(15.9949), 17M(15.9949), 19K(304.2071), 19M(15.9949), 1C(57.0214), 22K(304.2071), 25K(304.2071), 25M(15.9949), 2K(304.2071), 2M(15.9949), 3M(15.9949), 4M(15.9949), 5C(57.0214), 6C(57.0214), 6K(304.2071), 6M(15.9949), 7C(57.0214), 7K(304.2071), 7M(15.9949), 8C(57.0…
sp|P78371|TCPB_HUMAN	P78371	TCPB_HUMAN	CCT2	535	83.7	Homo sapiens OX=9606	T-complex protein 1 subunit beta	1:Experimental evidence at protein level	10000	0.9990	39	39	39	130	130	130	1036264864	1036264864	1036264864	10K(304.2071), 10M(15.9949), 11K(304.2071), 12K(304.2071), 12M(15.9949), 13C(57.0214), 14K(304.2071), 14M(15.9949), 15K(304.2071), 16K(304.2071), 17M(15.9949), 18K(304.2071), 19K(304.2071), 1K(304.2071), 20K(304.2071), 4M(15.9949), 5C(57.0214), 5M(15.9949), 6M(15.9949), 7C(57.0214), 7K(304.2071), 7M(15.9949), 8C(57.0214), 8K(304.2071), 8M(15.9949), 9K(304.2071), N-term(304.2071), N-term(42.0106)
sp|Q9UPU5|UBP24_HUMAN	Q9UPU5	UBP24_HUMAN	USP24	2620	19	Homo sapiens OX=9606	Ubiquitin carboxyl-terminal hydrolase 24	1:Experimental evidence at protein level	10000	0.9990	38	38	38	56	56	56	740259862	740259862	740259862	10K(304.2071), 10M(15.9949), 11K(304.2071), 12C(57.0214), 12K(304.2071), 14K(304.2071), 1C(57.0214), 22K(304.2071), 24C(57.0214), 24K(304.2071), 32M(15.9949), 36K(304.2071), 4C(57.0214), 5C(57.0214), 6C(57.0214), 7K(304.2071), 8C(57.0214), 8K(304.2071), 9K(304.2071), N-term(304.2071)
sp|O14980|XPO1_HUMAN	O14980	XPO1_HUMAN	XPO1	1071	43	Homo sapiens OX=9606	Exportin-1	1:Experimental evidence at protein level	10000	0.9990	38	38	38	77	77	77	473055776	473055776	473055776	10K(304.2071), 11K(304.2071), 12C(57.0214), 12K(304.2071), 13K(304.2071), 14K(304.2071), 16M(15.9949), 17C(57.0214), 18K(304.2071), 18M(15.9949), 19C(57.0214), 19K(304.2071), 1C(57.0214), 1K(304.2071), 22K(304.2071), 2M(15.9949), 3C(57.0214), 3K(304.2071), 3M(15.9949), 5M(15.9949), 6C(57.0214), 6K(304.2071), 6M(15.9949), 7C(57.0214), 7K(304.2071), 8K(304.2071), 8M(15.9949), 9K(304.2071), N-term(3…
sp|O43719|HTSF1_HUMAN	O43719	HTSF1_HUMAN	HTATSF1	755	49	Homo sapiens OX=9606	HIV Tat-specific factor 1	1:Experimental evidence at protein level	10000	0.9990	38	38	38	65	65	65	168724384	168724384	168724384	10K(304.2071), 10M(15.9949), 17K(304.2071), 18K(304.2071), 19K(304.2071), 1K(304.2071), 3C(57.0214), 5C(57.0214), 6C(57.0214), 7C(57.0214), 7K(304.2071), 8C(57.0214), 8K(304.2071), 9K(304.2071), N-term(304.2071), N-term(42.0106)
sp|P35222|CTNB1_HUMAN	P35222	CTNB1_HUMAN	CTNNB1	781	57	Homo sapiens OX=9606	Catenin beta-1	1:Experimental evidence at protein level	10000	0.9990	38	37	38	182	180	182	1542468704	1244846912	1429767584	10K(304.2071), 11K(304.2071), 11M(15.9949), 12K(304.2071), 12M(15.9949), 13C(57.0214), 13M(15.9949), 16M(15.9949), 18K(304.2071), 1C(57.0214), 2M(15.9949), 30K(304.2071), 3M(15.9949), 4C(57.0214), 4M(15.9949), 5C(57.0214), 5K(304.2071), 6M(15.9949), 7K(304.2071), 7M(15.9949), 8K(304.2071), 9C(57.0214), 9K(304.2071), N-term(304.2071), N-term(42.0106)
sp|P07384|CAN1_HUMAN	P07384	CAN1_HUMAN	CAPN1	714	59	Homo sapiens OX=9606	Calpain-1 catalytic subunit	1:Experimental evidence at protein level	10000	0.9990	38	37	38	98	95	98	704563568	704563568	704563568	10C(57.0214), 10K(304.2071), 11K(304.2071), 12K(304.2071), 13K(304.2071), 14K(304.2071), 16K(304.2071), 17K(304.2071), 19K(304.2071), 1C(57.0214), 22K(304.2071), 25K(304.2071), 2K(304.2071), 2M(15.9949), 31K(304.2071), 4C(57.0214), 4M(15.9949), 6C(57.0214), 6M(15.9949), 7C(57.0214), 7M(15.9949), 8C(57.0214), 8K(304.2071), 9K(304.2071), 9M(15.9949), N-term(304.2071), N-term(42.0106)
sp|P21980|TGM2_HUMAN	P21980	TGM2_HUMAN	TGM2	687	60	Homo sapiens OX=9606	Protein-glutamine gamma-glutamyltransferase 2	1:Experimental evidence at protein level	10000	0.9990	38	36	38	213	200	213	2667360576	2667360576	2667360576	10K(304.2071), 10M(15.9949), 11K(304.2071), 12C(57.0214), 12K(304.2071), 12M(15.9949), 13K(304.2071), 14K(304.2071), 15K(304.2071), 17K(304.2071), 18C(57.0214), 1C(57.0214), 1C(57.0214), 26K(304.2071), 27C(57.0214), 2C(57.0214), 32K(304.2071), 4C(57.0214), 5C(57.0214), 5M(15.9949), 6C(57.0214), 7C(57.0214), 7K(304.2071), 7M(15.9949), 8C(57.0214), 8K(304.2071), 8M(15.9949), 9K(304.2071), N-term(30…
sp|Q5T5P2|SKT_HUMAN	Q5T5P2	SKT_HUMAN	KIAA1217	1943	22.2	Homo sapiens OX=9606	Sickle tail protein homolog	1:Experimental evidence at protein level	10000	0.9990	38	37	38	51	49	51	19084973408	19084973408	19084973408	10K(304.2071), 11C(57.0214), 11K(304.2071), 12K(304.2071), 13C(57.0214), 13K(304.2071), 15K(304.2071), 1K(304.2071), 20K(304.2071), 21K(304.2071), 2C(57.0214), 3K(304.2071), 7M(15.9949), 8K(304.2071), 8M(15.9949), 9C(57.0214), 9K(304.2071), 9M(15.9949), N-term(304.2071), N-term(42.0106)
sp|Q9H3S7|PTN23_HUMAN	Q9H3S7	PTN23_HUMAN	PTPN23	1636	25.4	Homo sapiens OX=9606	Tyrosine-protein phosphatase non-receptor type 23	1:Experimental evidence at protein level	10000	0.9990	38	36	38	58	56	58	295790444	263107436	295790444	10K(304.2071), 12K(304.2071), 13K(304.2071), 14K(304.2071), 15K(304.2071), 16K(304.2071), 17K(304.2071), 1C(57.0214), 20K(304.2071), 27K(304.2071), 2M(15.9949), 5C(57.0214), 5M(15.9949), 7K(304.2071), 8K(304.2071), 9K(304.2071), N-term(304.2071)
sp|Q14766|LTBP1_HUMAN	Q14766	LTBP1_HUMAN	LTBP1	1721	27.3	Homo sapiens OX=9606	Latent-transforming growth factor beta-binding protein 1	1:Experimental evidence at protein level	10000	0.9990	38	37	38	64	63	64	143617218	140732354	143617218	10C(57.0214), 10K(304.2071), 11C(57.0214), 11K(304.2071), 12K(304.2071), 13C(57.0214), 13K(304.2071), 14C(57.0214), 14K(304.2071), 15K(304.2071), 16C(57.0214), 16K(304.2071), 17K(304.2071), 18K(304.2071), 19C(57.0214), 19K(304.2071), 1C(57.0214), 1K(304.2071), 2C(57.0214), 3C(57.0214), 4C(57.0214), 5C(57.0214), 6C(57.0214), 7C(57.0214), 7K(304.2071), 8C(57.0214), 8K(304.2071), 9C(57.0214), 9K(304…
sp|Q9UQE7|SMC3_HUMAN	Q9UQE7	SMC3_HUMAN	SMC3	1217	31.8	Homo sapiens OX=9606	Structural maintenance of chromosomes protein 3	1:Experimental evidence at protein level	10000	0.9990	38	38	38	59	59	59	147303612	147303612	147303612	10K(304.2071), 11K(304.2071), 12K(304.2071), 12M(15.9949), 13K(304.2071), 13M(15.9949), 14K(304.2071), 16K(304.2071), 17K(304.2071), 1K(304.2071), 5C(57.0214), 7K(304.2071), 7M(15.9949), 8K(304.2071), 9K(304.2071), N-term(304.2071)
sp|O94875|SRBS2_HUMAN	O94875	SRBS2_HUMAN	SORBS2	1100	35.8	Homo sapiens OX=9606	Sorbin and SH3 domain-containing protein 2	1:Experimental evidence at protein level	10000	0.9990	38	35	38	294	276	294	3584800000	3584800000	3584800000	10K(304.2071), 11K(304.2071), 11M(15.9949), 12K(304.2071), 13K(304.2071), 14K(304.2071), 14M(15.9949), 15K(304.2071), 17K(304.2071), 1C(57.0214), 1K(304.2071), 21K(304.2071), 39K(304.2071), 4M(15.9949), 6M(15.9949), 7K(304.2071), 8K(304.2071), 8M(15.9949), 9K(304.2071), 9M(15.9949), N-term(304.2071)
sp|O94979|SC31A_HUMAN	O94979	SC31A_HUMAN	SEC31A	1220	38.9	Homo sapiens OX=9606	Protein transport protein Sec31A	1:Experimental evidence at protein level	10000	0.9990	38	38	38	62	62	62	565967320	565967320	565967320	10K(304.2071), 11K(304.2071), 12K(304.2071), 12M(15.9949), 13K(304.2071), 16K(304.2071), 17C(57.0214), 19C(57.0214), 19K(304.2071), 1C(57.0214), 1K(304.2071), 23K(304.2071), 24K(304.2071), 25K(304.2071), 26K(304.2071), 2C(57.0214), 36K(304.2071), 4C(57.0214), 6C(57.0214), 7K(304.2071), 7M(15.9949), 8K(304.2071), 9K(304.2071), N-term(304.2071)
sp|Q9UQ90|SPG7_HUMAN	Q9UQ90	SPG7_HUMAN	SPG7	795	48.2	Homo sapiens OX=9606	Paraplegin	1:Experimental evidence at protein level	10000	0.9990	38	38	38	92	92	92	448659200	448659200	448659200	10C(57.0214), 10M(15.9949), 11K(304.2071), 11M(15.9949), 12K(304.2071), 13K(304.2071), 13M(15.9949), 15K(304.2071), 17C(57.0214), 17K(304.2071), 20K(304.2071), 2C(57.0214), 2K(304.2071), 3C(57.0214), 3M(15.9949), 5C(57.0214), 5M(15.9949), 6M(15.9949), 7K(304.2071), 8K(304.2071), 9K(304.2071), 9M(15.9949), N-term(304.2071)
sp|Q96RP9|EFGM_HUMAN	Q96RP9	EFGM_HUMAN	GFM1	751	52.1	Homo sapiens OX=9606	Elongation factor G, mitochondrial	1:Experimental evidence at protein level	10000	0.9990	38	37	38	94	93	94	497740848	497740848	497740848	10C(57.0214), 10K(304.2071), 10M(15.9949), 11K(304.2071), 12K(304.2071), 12M(15.9949), 13K(304.2071), 14K(304.2071), 15K(304.2071), 17C(57.0214), 17M(15.9949), 19K(304.2071), 1K(304.2071), 21M(15.9949), 22K(304.2071), 2C(57.0214), 3M(15.9949), 4C(57.0214), 5M(15.9949), 6C(57.0214), 6K(304.2071), 7K(304.2071), 8K(304.2071), 8M(15.9949), N-term(304.2071)
sp|Q12906|ILF3_HUMAN	Q12906	ILF3_HUMAN	ILF3	894	52.5	Homo sapiens OX=9606	Interleukin enhancer-binding factor 3	1:Experimental evidence at protein level	10000	0.9990	38	34	38	126	112	126	546229936	545800656	546229936	10K(304.2071), 11C(57.0214), 11K(304.2071), 11M(15.9949), 12K(304.2071), 13K(304.2071), 15K(304.2071), 16K(304.2071), 1C(57.0214), 20K(304.2071), 21C(57.0214), 23K(304.2071), 2K(304.2071), 31K(304.2071), 34K(304.2071), 3M(15.9949), 4C(57.0214), 4M(15.9949), 5K(304.2071), 5M(15.9949), 6M(15.9949), 7M(15.9949), 8C(57.0214), 8K(304.2071), 9K(304.2071), 9M(15.9949), N-term(304.2071)
sp|P13807|GYS1_HUMAN	P13807	GYS1_HUMAN	GYS1	737	54.3	Homo sapiens OX=9606	Glycogen [starch] synthase, muscle	1:Experimental evidence at protein level	10000	0.9990	38	37	38	206	200	206	2113564096	2113564096	2113564096	10K(304.2071), 11K(304.2071), 11M(15.9949), 12K(304.2071), 13K(304.2071), 13M(15.9949), 14K(304.2071), 15K(304.2071), 16K(304.2071), 17C(57.0214), 19K(304.2071), 1K(304.2071), 25K(304.2071), 2K(304.2071), 4C(57.0214), 4K(304.2071), 4M(15.9949), 5C(57.0214), 5M(15.9949), 6C(57.0214), 6M(15.9949), 7C(57.0214), 7K(304.2071), 8K(304.2071), 9K(304.2071), N-term(304.2071)
sp|Q96MM6|HS12B_HUMAN	Q96MM6	HS12B_HUMAN	HSPA12B	686	56.7	Homo sapiens OX=9606	Heat shock 70 kDa protein 12B	1:Experimental evidence at protein level	10000	0.9990	38	35	38	54	50	54	220119108	213518484	220119108	10K(304.2071), 11K(304.2071), 12K(304.2071), 13C(57.0214), 13K(304.2071), 17K(304.2071), 19C(57.0214), 1C(57.0214), 1K(304.2071), 20C(57.0214), 26K(304.2071), 2C(57.0214), 2M(15.9949), 3C(57.0214), 4C(57.0214), 5C(57.0214), 6C(57.0214), 7K(304.2071), 7M(15.9949), 8C(57.0214), 9C(57.0214), 9K(304.2071), N-term(304.2071), N-term(42.0106)
sp|P43304|GPDM_HUMAN	P43304	GPDM_HUMAN	GPD2	727	56.9	Homo sapiens OX=9606	Glycerol-3-phosphate dehydrogenase, mitochondrial	1:Experimental evidence at protein level	10000	0.9990	38	38	38	74	74	74	266025224	266025224	266025224	10K(304.2071), 12K(304.2071), 13K(304.2071), 18K(304.2071), 1C(57.0214), 1K(304.2071), 22K(304.2071), 25K(304.2071), 2M(15.9949), 4C(57.0214), 5C(57.0214), 5M(15.9949), 6M(15.9949), 7K(304.2071), 7M(15.9949), 8K(304.2071), 9K(304.2071), 9M(15.9949), N-term(304.2071)
sp|Q9H845|ACAD9_HUMAN	Q9H845	ACAD9_HUMAN	ACAD9	621	59.6	Homo sapiens OX=9606	Complex I assembly factor ACAD9, mitochondrial	1:Experimental evidence at protein level	10000	0.9990	38	37	38	88	87	88	1549893616	1549893616	1549893616	10C(57.0214), 10K(304.2071), 11C(57.0214), 11K(304.2071), 12K(304.2071), 13K(304.2071), 14K(304.2071), 15K(304.2071), 17K(304.2071), 1K(304.2071), 23K(304.2071), 25K(304.2071), 3M(15.9949), 4C(57.0214), 5C(57.0214), 5M(15.9949), 6K(304.2071), 7C(57.0214), 7K(304.2071), 8K(304.2071), 9K(304.2071), N-term(304.2071)
sp|P10636|TAU_HUMAN	P10636	TAU_HUMAN	MAPT	758	62.5	Homo sapiens	Microtubule-associated protein tau	1:Experimental evidence at protein level	10000	0.9990	38	38	38	112	112	112	355036680	355036680	355036680	10K(304.2071), 12K(304.2071), 12M(15.9949), 13K(304.2071), 14K(304.2071), 15K(304.2071), 15M(15.9949), 16K(304.2071), 19K(304.2071), 1C(57.0214), 1K(304.2071), 20K(304.2071), 21K(304.2071), 23K(304.2071), 4C(57.0214), 6M(15.9949), 7K(304.2071), 7M(15.9949), 8K(304.2071), 8M(15.9949), 9K(304.2071), N-term(304.2071)
sp|Q96HC4|PDLI5_HUMAN	Q96HC4	PDLI5_HUMAN	PDLIM5	596	64.3	Homo sapiens OX=9606	PDZ and LIM domain protein 5	1:Experimental evidence at protein level	10000	0.9990	38	38	38	285	285	285	8480566784	8480566784	8480566784	10C(57.0214), 11K(304.2071), 12C(57.0214), 12K(304.2071), 13C(57.0214), 13K(304.2071), 14K(304.2071), 15K(304.2071), 16K(304.2071), 16M(15.9949), 1K(304.2071), 24K(304.2071), 2C(57.0214), 3M(15.9949), 4C(57.0214), 4M(15.9949), 5C(57.0214), 6C(57.0214), 6K(304.2071), 7C(57.0214), 7M(15.9949), 8C(57.0214), 8K(304.2071), 8M(15.9949), 9C(57.0214), 9K(304.2071), N-term(304.2071), N-term(42.0106)
sp|P04843|RPN1_HUMAN	P04843	RPN1_HUMAN	RPN1	607	68.9	Homo sapiens OX=9606	Dolichyl-diphosphooligosaccharide--protein glycosyltransferase subunit 1	1:Experimental evidence at protein level	10000	0.9990	38	38	38	102	102	102	969657088	969657088	969657088	10K(304.2071), 11K(304.2071), 14K(304.2071), 15M(15.9949), 17K(304.2071), 18K(304.2071), 19K(304.2071), 1K(304.2071), 22K(304.2071), 25K(304.2071), 3C(57.0214), 7C(57.0214), 7K(304.2071), 8K(304.2071), 9K(304.2071), N-term(304.2071)
sp|P50991|TCPD_HUMAN	P50991	TCPD_HUMAN	CCT4	539	70.9	Homo sapiens OX=9606	T-complex protein 1 subunit delta	1:Experimental evidence at protein level	10000	0.9990	38	36	38	106	99	106	972542768	918888880	972542768	10K(304.2071), 11C(57.0214), 11K(304.2071), 12K(304.2071), 12M(15.9949), 13K(304.2071), 14K(304.2071), 15M(15.9949), 18M(15.9949), 19K(304.2071), 1K(304.2071), 20K(304.2071), 24C(57.0214), 26K(304.2071), 2K(304.2071), 2M(15.9949), 31K(304.2071), 3C(57.0214), 3M(15.9949), 4C(57.0214), 5M(15.9949), 6K(304.2071), 6M(15.9949), 7C(57.0214), 7K(304.2071), 8C(57.0214), 8K(304.2071), 8M(15.9949), 9C(57.0…
sp|P49411|EFTU_HUMAN	P49411	EFTU_HUMAN	TUFM	452	73.5	Homo sapiens OX=9606	Elongation factor Tu, mitochondrial	1:Experimental evidence at protein level	10000	0.9990	38	38	38	299	299	299	7121323520	7121323520	7121323520	10K(304.2071), 11K(304.2071), 12C(57.0214), 12K(304.2071), 13C(57.0214), 13K(304.2071), 13M(15.9949), 15K(304.2071), 17K(304.2071), 18K(304.2071), 1K(304.2071), 22C(57.0214), 23M(15.9949), 25K(304.2071), 2K(304.2071), 2M(15.9949), 34K(304.2071), 3M(15.9949), 4C(57.0214), 4M(15.9949), 5C(57.0214), 5K(304.2071), 6K(304.2071), 7C(57.0214), 7K(304.2071), 8M(15.9949), 9K(304.2071), 9M(15.9949), N-term…
sp|O94826|TOM70_HUMAN	O94826	TOM70_HUMAN	TOMM70	608	76.3	Homo sapiens OX=9606	Mitochondrial import receptor subunit TOM70	1:Experimental evidence at protein level	10000	0.9990	38	38	38	126	126	126	735993776	735993776	735993776	10C(57.0214), 10K(304.2071), 12C(57.0214), 12K(304.2071), 13K(304.2071), 14K(304.2071), 15C(57.0214), 15K(304.2071), 15M(15.9949), 16C(57.0214), 16K(304.2071), 17K(304.2071), 19K(304.2071), 19M(15.9949), 1C(57.0214), 1K(304.2071), 20K(304.2071), 21M(15.9949), 23K(304.2071), 26K(304.2071), 2C(57.0214), 2K(304.2071), 2M(15.9949), 3M(15.9949), 4K(304.2071), 4M(15.9949), 5C(57.0214), 5K(304.2071), 5M…
sp|Q6YN16|HSDL2_HUMAN	Q6YN16	HSDL2_HUMAN	HSDL2	418	85.4	Homo sapiens OX=9606	Hydroxysteroid dehydrogenase-like protein 2	1:Experimental evidence at protein level	10000	0.9990	38	38	38	364	364	364	3817793024	3817793024	3817793024	10K(304.2071), 10M(15.9949), 11K(304.2071), 12K(304.2071), 13K(304.2071), 14K(304.2071), 15K(304.2071), 17M(15.9949), 18K(304.2071), 19K(304.2071), 19M(15.9949), 1K(304.2071), 20C(57.0214), 20K(304.2071), 21K(304.2071), 22K(304.2071), 25K(304.2071), 26K(304.2071), 2C(57.0214), 2K(304.2071), 2M(15.9949), 33K(304.2071), 3C(57.0214), 3M(15.9949), 4C(57.0214), 4M(15.9949), 5M(15.9949), 6K(304.2071), …
sp|P16157|ANK1_HUMAN	P16157	ANK1_HUMAN	ANK1	1881	21	Homo sapiens OX=9606	Ankyrin-1	1:Experimental evidence at protein level	10000	0.9990	37	37	37	57	57	57	457171744	66110284	66110284	10C(57.0214), 10K(304.2071), 12K(304.2071), 13K(304.2071), 14K(304.2071), 15K(304.2071), 17K(304.2071), 1C(57.0214), 20M(15.9949), 21K(304.2071), 2C(57.0214), 2K(304.2071), 3C(57.0214), 6C(57.0214), 6M(15.9949), 7K(304.2071), 7M(15.9949), 8C(57.0214), 8K(304.2071), 9K(304.2071), N-term(304.2071)
sp|P28827|PTPRM_HUMAN	P28827	PTPRM_HUMAN	PTPRM	1452	31	Homo sapiens OX=9606	Receptor-type tyrosine-protein phosphatase mu	1:Experimental evidence at protein level	10000	0.9990	37	34	37	72	67	72	175375820	175375820	175375820	10K(304.2071), 11K(304.2071), 12K(304.2071), 13K(304.2071), 16C(57.0214), 16K(304.2071), 16M(15.9949), 17K(304.2071), 18K(304.2071), 1C(57.0214), 1K(304.2071), 23K(304.2071), 3C(57.0214), 3M(15.9949), 5C(57.0214), 5M(15.9949), 6C(57.0214), 6K(304.2071), 6M(15.9949), 7K(304.2071), 8K(304.2071), 9C(57.0214), 9K(304.2071), N-term(304.2071)
sp|P16435|NCPR_HUMAN	P16435	NCPR_HUMAN	POR	677	60	Homo sapiens OX=9606	NADPH--cytochrome P450 reductase	1:Experimental evidence at protein level	10000	0.9990	37	37	37	66	66	66	212155832	212155832	212155832	10K(304.2071), 11C(57.0214), 12K(304.2071), 13K(304.2071), 14K(304.2071), 16M(15.9949), 1K(304.2071), 1M(15.9949), 21K(304.2071), 22K(304.2071), 25K(304.2071), 26K(304.2071), 2K(304.2071), 3M(15.9949), 5C(57.0214), 5M(15.9949), 6C(57.0214), 6K(304.2071), 6M(15.9949), 7K(304.2071), 8C(57.0214), 8K(304.2071), 8M(15.9949), 9K(304.2071), N-term(304.2071)
sp|Q9Y3Z3|SAMH1_HUMAN	Q9Y3Z3	SAMH1_HUMAN	SAMHD1	626	62	Homo sapiens OX=9606	Deoxynucleoside triphosphate triphosphohydrolase SAMHD1	1:Experimental evidence at protein level	10000	0.9990	37	37	37	67	67	67	422810056	422810056	422810056	10K(304.2071), 11C(57.0214), 11K(304.2071), 12K(304.2071), 13K(304.2071), 14C(57.0214), 14K(304.2071), 15K(304.2071), 16K(304.2071), 18K(304.2071), 19K(304.2071), 23K(304.2071), 2C(57.0214), 2K(304.2071), 7C(57.0214), 7K(304.2071), 8C(57.0214), 8K(304.2071), 8M(15.9949), 9K(304.2071), 9M(15.9949), N-term(304.2071)
sp|P06732|KCRM_HUMAN	P06732	KCRM_HUMAN	CKM	381	84	Homo sapiens	Creatine kinase M-type	1:Experimental evidence at protein level	10000	0.9990	37	29	37	1007	788	1007	39025127424	38260682240	39025127424	10K(304.2071), 11K(304.2071), 11M(15.9949), 12K(304.2071), 14K(304.2071), 17C(57.0214), 17K(304.2071), 18C(57.0214), 1K(304.2071), 25M(15.9949), 29C(57.0214), 2C(57.0214), 2K(304.2071), 2M(15.9949), 3C(57.0214), 3K(304.2071), 41K(304.2071), 4K(304.2071), 5K(304.2071), 5M(15.9949), 6K(304.2071), 6M(15.9949), 7C(57.0214), 7K(304.2071), 7M(15.9949), 8C(57.0214), 8K(304.2071), 9K(304.2071), N-term(30…
sp|O43149|ZZEF1_HUMAN	O43149	ZZEF1_HUMAN	ZZEF1	2961	15.2	Homo sapiens OX=9606	Zinc finger ZZ-type and EF-hand domain-containing protein 1	1:Experimental evidence at protein level	10000	0.9990	37	37	37	49	49	49	66979176	66979176	66979176	11K(304.2071), 12C(57.0214), 12K(304.2071), 13C(57.0214), 13K(304.2071), 14K(304.2071), 15K(304.2071), 16K(304.2071), 1C(57.0214), 20K(304.2071), 2C(57.0214), 3M(15.9949), 7C(57.0214), 7K(304.2071), 8K(304.2071), 9C(57.0214), 9K(304.2071), 9M(15.9949), N-term(304.2071)
sp|Q7RTP6|MICA3_HUMAN	Q7RTP6	MICA3_HUMAN	MICAL3	2002	19.8	Homo sapiens OX=9606	[F-actin]-monooxygenase MICAL3	1:Experimental evidence at protein level	10000	0.9990	37	37	37	49	49	49	60357700	58108622	60357700	10K(304.2071), 11K(304.2071), 16K(304.2071), 18K(304.2071), 1C(57.0214), 3C(57.0214), 4C(57.0214), 4M(15.9949), 6M(15.9949), 7K(304.2071), 8K(304.2071), 9K(304.2071), N-term(304.2071)
sp|Q15154|PCM1_HUMAN	Q15154	PCM1_HUMAN	PCM1	2024	22.3	Homo sapiens OX=9606	Pericentriolar material 1 protein	1:Experimental evidence at protein level	10000	0.9990	37	37	37	54	54	54	56551504	45961505	45961505	10C(57.0214), 10K(304.2071), 11K(304.2071), 12K(304.2071), 12M(15.9949), 13C(57.0214), 14C(57.0214), 14K(304.2071), 15K(304.2071), 1K(304.2071), 20K(304.2071), 21C(57.0214), 23K(304.2071), 24K(304.2071), 2M(15.9949), 6C(57.0214), 6M(15.9949), 7K(304.2071), 8C(57.0214), 9K(304.2071), 9M(15.9949), N-term(304.2071)
sp|Q63HR2|TNS2_HUMAN	Q63HR2	TNS2_HUMAN	TNS2	1409	35.1	Homo sapiens OX=9606	Tensin-2	1:Experimental evidence at protein level	10000	0.9990	37	37	37	51	51	51	321281616	181078268	181078268	10C(57.0214), 11K(304.2071), 12K(304.2071), 13M(15.9949), 14C(57.0214), 14K(304.2071), 15K(304.2071), 15M(15.9949), 16K(304.2071), 18M(15.9949), 20K(304.2071), 32K(304.2071), 5C(57.0214), 8C(57.0214), 8K(304.2071), 9C(57.0214), 9K(304.2071), N-term(304.2071)
sp|Q99613|EIF3C_HUMAN	Q99613	EIF3C_HUMAN	EIF3C	913	35.4	Homo sapiens OX=9606	Eukaryotic translation initiation factor 3 subunit C	1:Experimental evidence at protein level	10000	0.9990	37	2	37	79	5	79	307253504	25024783	307253504	10K(304.2071), 10M(15.9949), 11K(304.2071), 13K(304.2071), 16K(304.2071), 17K(304.2071), 17M(15.9949), 1C(57.0214), 1K(304.2071), 2C(57.0214), 6C(57.0214), 7C(57.0214), 7K(304.2071), 8K(304.2071), 9K(304.2071), N-term(304.2071)
sp|P12110|CO6A2_HUMAN	P12110	CO6A2_HUMAN	COL6A2	1019	36.1	Homo sapiens OX=9606	Collagen alpha-2(VI) chain	1:Experimental evidence at protein level	10000	0.9990	37	37	37	144	144	144	2964610368	2964610368	2964610368	10K(304.2071), 11C(57.0214), 11K(304.2071), 12M(15.9949), 13K(304.2071), 16K(304.2071), 16M(15.9949), 17M(15.9949), 19C(57.0214), 21K(304.2071), 23K(304.2071), 3C(57.0214), 4C(57.0214), 5C(57.0214), 6C(57.0214), 6M(15.9949), 7C(57.0214), 7K(304.2071), 8C(57.0214), 8K(304.2071), 9K(304.2071), N-term(304.2071)
sp|O75122|CLAP2_HUMAN	O75122	CLAP2_HUMAN	CLASP2	1294	36.3	Homo sapiens OX=9606	CLIP-associating protein 2	1:Experimental evidence at protein level	10000	0.9990	37	37	37	63	63	63	239139996	200598120	200598120	10K(304.2071), 10M(15.9949), 12C(57.0214), 12K(304.2071), 12M(15.9949), 13M(15.9949), 14K(304.2071), 16K(304.2071), 18C(57.0214), 18K(304.2071), 1K(304.2071), 20C(57.0214), 20K(304.2071), 21C(57.0214), 21K(304.2071), 26K(304.2071), 28K(304.2071), 2M(15.9949), 3M(15.9949), 5M(15.9949), 6M(15.9949), 7C(57.0214), 7K(304.2071), 7M(15.9949), 8C(57.0214), 8K(304.2071), 8M(15.9949), 9K(304.2071), N-term…
sp|Q86W92|LIPB1_HUMAN	Q86W92	LIPB1_HUMAN	PPFIBP1	1011	39.5	Homo sapiens OX=9606	Liprin-beta-1	1:Experimental evidence at protein level	10000	0.9990	37	35	37	67	63	67	267306400	267306400	267306400	10C(57.0214), 11K(304.2071), 11M(15.9949), 12K(304.2071), 13K(304.2071), 13M(15.9949), 14K(304.2071), 15K(304.2071), 16K(304.2071), 17K(304.2071), 1K(304.2071), 20K(304.2071), 23K(304.2071), 4M(15.9949), 5M(15.9949), 6M(15.9949), 7C(57.0214), 7K(304.2071), 7M(15.9949), 8K(304.2071), 9M(15.9949), N-term(304.2071)
sp|Q93100|KPBB_HUMAN	Q93100	KPBB_HUMAN	PHKB	1093	40.9	Homo sapiens OX=9606	Phosphorylase b kinase regulatory subunit beta	1:Experimental evidence at protein level	10000	0.9990	37	37	37	65	65	65	684203888	684203888	684203888	10K(304.2071), 11C(57.0214), 11K(304.2071), 12K(304.2071), 13K(304.2071), 15K(304.2071), 17K(304.2071), 18K(304.2071), 19K(304.2071), 22K(304.2071), 25K(304.2071), 2K(304.2071), 31K(304.2071), 4C(57.0214), 4K(304.2071), 4M(15.9949), 5C(57.0214), 6C(57.0214), 7K(304.2071), 8K(304.2071), 9K(304.2071), N-term(304.2071), N-term(42.0106)
sp|Q8NCN5|PDPR_HUMAN	Q8NCN5	PDPR_HUMAN	PDPR	879	42.2	Homo sapiens OX=9606	Pyruvate dehydrogenase phosphatase regulatory subunit, mitochondrial	1:Experimental evidence at protein level	10000	0.9990	37	36	37	67	65	67	416943936	416943936	416943936	10K(304.2071), 11K(304.2071), 11M(15.9949), 12K(304.2071), 12M(15.9949), 13K(304.2071), 13M(15.9949), 14C(57.0214), 16K(304.2071), 18K(304.2071), 19K(304.2071), 1K(304.2071), 23C(57.0214), 24K(304.2071), 2C(57.0214), 2M(15.9949), 3M(15.9949), 4C(57.0214), 4K(304.2071), 4M(15.9949), 7K(304.2071), 7M(15.9949), 8M(15.9949), 9K(304.2071), N-term(304.2071)
sp|O60763|USO1_HUMAN	O60763	USO1_HUMAN	USO1	962	43.2	Homo sapiens OX=9606	General vesicular transport factor p115	1:Experimental evidence at protein level	10000	0.9990	37	37	37	129	129	129	538808528	538808528	538808528	10K(304.2071), 11K(304.2071), 11M(15.9949), 12K(304.2071), 13K(304.2071), 14M(15.9949), 15C(57.0214), 15K(304.2071), 15M(15.9949), 17K(304.2071), 19K(304.2071), 1C(57.0214), 20K(304.2071), 21K(304.2071), 23K(304.2071), 29K(304.2071), 2K(304.2071), 2M(15.9949), 3M(15.9949), 4K(304.2071), 7K(304.2071), 7M(15.9949), 8K(304.2071), 9K(304.2071), N-term(304.2071)
sp|P05556|ITB1_HUMAN	P05556	ITB1_HUMAN	ITGB1	798	47.7	Homo sapiens OX=9606	Integrin beta-1	1:Experimental evidence at protein level	10000	0.9990	37	37	37	181	181	181	1412893408	1336877664	1412893408	10C(57.0214), 10K(304.2071), 10M(15.9949), 11K(304.2071), 12C(57.0214), 12K(304.2071), 13C(57.0214), 13K(304.2071), 14K(304.2071), 14M(15.9949), 15C(57.0214), 16C(57.0214), 16K(304.2071), 17K(304.2071), 18C(57.0214), 18K(304.2071), 1C(57.0214), 1K(304.2071), 20C(57.0214), 20K(304.2071), 21K(304.2071), 22C(57.0214), 2C(57.0214), 2K(304.2071), 30C(57.0214), 3C(57.0214), 3M(15.9949), 4C(57.0214), 5C…
sp|Q1KMD3|HNRL2_HUMAN	Q1KMD3	HNRL2_HUMAN	HNRNPUL2	747	49.9	Homo sapiens OX=9606	Heterogeneous nuclear ribonucleoprotein U-like protein 2	1:Experimental evidence at protein level	10000	0.9990	37	36	37	91	90	91	452280352	452280352	452280352	10C(57.0214), 10K(304.2071), 10M(15.9949), 11K(304.2071), 12C(57.0214), 12K(304.2071), 12M(15.9949), 13K(304.2071), 13M(15.9949), 14K(304.2071), 14M(15.9949), 15K(304.2071), 15M(15.9949), 16K(304.2071), 18K(304.2071), 1C(57.0214), 21K(304.2071), 24K(304.2071), 25C(57.0214), 26K(304.2071), 2C(57.0214), 3C(57.0214), 4M(15.9949), 5C(57.0214), 7C(57.0214), 7K(304.2071), 7M(15.9949), 8C(57.0214), 8K(3…
sp|P00751|CFAB_HUMAN	P00751	CFAB_HUMAN	CFB	764	53.8	Homo sapiens OX=9606	Complement factor B	1:Experimental evidence at protein level	10000	0.9990	37	37	37	130	130	130	1289174272	1289174272	1289174272	10C(57.0214), 10K(304.2071), 11K(304.2071), 12C(57.0214), 13M(15.9949), 14K(304.2071), 15C(57.0214), 15K(304.2071), 16C(57.0214), 16K(304.2071), 19K(304.2071), 1C(57.0214), 1K(304.2071), 21C(57.0214), 26K(304.2071), 27K(304.2071), 28K(304.2071), 2C(57.0214), 3C(57.0214), 4C(57.0214), 5C(57.0214), 5K(304.2071), 6C(57.0214), 6M(15.9949), 7C(57.0214), 7K(304.2071), 8C(57.0214), 8K(304.2071), 9C(57.0…
sp|P13667|PDIA4_HUMAN	P13667	PDIA4_HUMAN	PDIA4	645	55.2	Homo sapiens OX=9606	Protein disulfide-isomerase A4	1:Experimental evidence at protein level	10000	0.9990	37	37	37	113	113	113	768922672	768922672	768922672	10K(304.2071), 11K(304.2071), 13K(304.2071), 15K(304.2071), 16K(304.2071), 19K(304.2071), 1K(304.2071), 20K(304.2071), 21K(304.2071), 22K(304.2071), 2K(304.2071), 3M(15.9949), 4M(15.9949), 7K(304.2071), 7M(15.9949), 8K(304.2071), 9K(304.2071), 9M(15.9949), N-term(304.2071)
sp|Q13617|CUL2_HUMAN	Q13617	CUL2_HUMAN	CUL2	745	55.3	Homo sapiens OX=9606	Cullin-2	1:Experimental evidence at protein level	10000	0.9990	37	37	37	58	58	58	273379072	273379072	273379072	10K(304.2071), 11K(304.2071), 11M(15.9949), 12C(57.0214), 12K(304.2071), 13C(57.0214), 16K(304.2071), 16M(15.9949), 18K(304.2071), 1C(57.0214), 1K(304.2071), 21K(304.2071), 24K(304.2071), 2C(57.0214), 2K(304.2071), 2M(15.9949), 3C(57.0214), 5C(57.0214), 5M(15.9949), 6M(15.9949), 7C(57.0214), 7K(304.2071), 8C(57.0214), 8K(304.2071), 9K(304.2071), N-term(304.2071)
sp|O95202|LETM1_HUMAN	O95202	LETM1_HUMAN	LETM1	739	56.4	Homo sapiens OX=9606	Mitochondrial proton/calcium exchanger protein	1:Experimental evidence at protein level	10000	0.9990	37	34	37	131	124	131	1114495168	1114495168	1114495168	10C(57.0214), 10K(304.2071), 12K(304.2071), 12M(15.9949), 13K(304.2071), 14K(304.2071), 14M(15.9949), 15K(304.2071), 16C(57.0214), 16K(304.2071), 16M(15.9949), 17K(304.2071), 18K(304.2071), 18M(15.9949), 19K(304.2071), 1K(304.2071), 20C(57.0214), 21K(304.2071), 23K(304.2071), 23M(15.9949), 24K(304.2071), 27K(304.2071), 2K(304.2071), 2M(15.9949), 5M(15.9949), 6C(57.0214), 6K(304.2071), 7K(304.2071…
sp|Q07866|KLC1_HUMAN	Q07866	KLC1_HUMAN	KLC1	573	56.5	Homo sapiens OX=9606	Kinesin light chain 1	1:Experimental evidence at protein level	10000	0.9990	37	24	37	77	56	77	294662288	270783656	294662288	10K(304.2071), 11K(304.2071), 11M(15.9949), 12K(304.2071), 12M(15.9949), 13K(304.2071), 13M(15.9949), 14K(304.2071), 14M(15.9949), 15K(304.2071), 18K(304.2071), 1K(304.2071), 2C(57.0214), 3C(57.0214), 5M(15.9949), 6C(57.0214), 7K(304.2071), 8C(57.0214), 8K(304.2071), 9C(57.0214), 9K(304.2071), N-term(304.2071)
sp|P35443|TSP4_HUMAN	P35443	TSP4_HUMAN	THBS4	961	56.8	Homo sapiens OX=9606	Thrombospondin-4	1:Experimental evidence at protein level	10000	0.9990	37	32	37	101	88	101	346621472	315072752	346621472	10C(57.0214), 10K(304.2071), 11C(57.0214), 12C(57.0214), 12M(15.9949), 13C(57.0214), 13K(304.2071), 14C(57.0214), 14K(304.2071), 15M(15.9949), 16C(57.0214), 17K(304.2071), 19C(57.0214), 19M(15.9949), 1C(57.0214), 1K(304.2071), 21K(304.2071), 22K(304.2071), 23C(57.0214), 25C(57.0214), 25K(304.2071), 26K(304.2071), 27C(57.0214), 2C(57.0214), 35C(57.0214), 3C(57.0214), 4C(57.0214), 5C(57.0214), 5K(3…
sp|Q12931|TRAP1_HUMAN	Q12931	TRAP1_HUMAN	TRAP1	704	57.2	Homo sapiens OX=9606	Heat shock protein 75 kDa, mitochondrial	1:Experimental evidence at protein level	10000	0.9990	37	37	37	118	118	118	798626320	798626320	798626320	10K(304.2071), 11K(304.2071), 11M(15.9949), 12K(304.2071), 12M(15.9949), 13K(304.2071), 13M(15.9949), 14K(304.2071), 15K(304.2071), 20K(304.2071), 21K(304.2071), 3M(15.9949), 6C(57.0214), 7K(304.2071), 7M(15.9949), 8K(304.2071), 8M(15.9949), 9K(304.2071), 9M(15.9949), N-term(304.2071)
sp|Q9BR39|JPH2_HUMAN	Q9BR39	JPH2_HUMAN	JPH2	696	58.3	Homo sapiens OX=9606	Junctophilin-2	1:Experimental evidence at protein level	10000	0.9990	37	35	37	95	89	95	592020496	558326080	592020496	10C(57.0214), 11K(304.2071), 15K(304.2071), 17K(304.2071), 20K(304.2071), 32M(15.9949), 4K(304.2071), 5C(57.0214), 7C(57.0214), 7K(304.2071), 7M(15.9949), 8K(304.2071), 9K(304.2071), N-term(304.2071)
sp|Q02252|MMSA_HUMAN	Q02252	MMSA_HUMAN	ALDH6A1	535	68.6	Homo sapiens OX=9606	Methylmalonate-semialdehyde dehydrogenase [acylating], mitochondrial	1:Experimental evidence at protein level	10000	0.9990	37	37	37	207	207	207	2236951808	2236951808	2236951808	10C(57.0214), 10K(304.2071), 11K(304.2071), 12K(304.2071), 13M(15.9949), 14K(304.2071), 15M(15.9949), 16M(15.9949), 17K(304.2071), 1C(57.0214), 1C(57.0214), 1K(304.2071), 20K(304.2071), 20M(15.9949), 21K(304.2071), 22C(57.0214), 22M(15.9949), 23M(15.9949), 24K(304.2071), 25K(304.2071), 26C(57.0214), 2C(57.0214), 2M(15.9949), 32K(304.2071), 3M(15.9949), 4C(57.0214), 5C(57.0214), 5M(15.9949), 6M(15…
sp|Q96AC1|FERM2_HUMAN	Q96AC1	FERM2_HUMAN	FERMT2	680	69.4	Homo sapiens OX=9606	Fermitin family homolog 2	1:Experimental evidence at protein level	10000	0.9990	37	34	37	115	110	115	944086608	944086608	944086608	10C(57.0214), 10K(304.2071), 10M(15.9949), 11K(304.2071), 11M(15.9949), 13K(304.2071), 13M(15.9949), 14K(304.2071), 15K(304.2071), 17K(304.2071), 19K(304.2071), 1K(304.2071), 20K(304.2071), 23C(57.0214), 2C(57.0214), 2K(304.2071), 2M(15.9949), 34K(304.2071), 3K(304.2071), 3M(15.9949), 48K(304.2071), 4C(57.0214), 4M(15.9949), 5C(57.0214), 6C(57.0214), 6M(15.9949), 7K(304.2071), 8K(304.2071), 9C(57…
sp|P30101|PDIA3_HUMAN	P30101	PDIA3_HUMAN	PDIA3	505	71.7	Homo sapiens OX=9606	Protein disulfide-isomerase A3	1:Experimental evidence at protein level	10000	0.9990	37	35	37	159	155	159	2646060800	2256618688	2646060800	10C(57.0214), 10K(304.2071), 10M(15.9949), 11C(57.0214), 11K(304.2071), 12K(304.2071), 13K(304.2071), 13M(15.9949), 14K(304.2071), 16K(304.2071), 17K(304.2071), 18K(304.2071), 19C(57.0214), 19K(304.2071), 1K(304.2071), 21K(304.2071), 22C(57.0214), 23K(304.2071), 31K(304.2071), 35K(304.2071), 3C(57.0214), 3M(15.9949), 6K(304.2071), 7K(304.2071), 8K(304.2071), 9K(304.2071), N-term(304.2071)
sp|O60825|F262_HUMAN	O60825	F262_HUMAN	PFKFB2	505	72.7	Homo sapiens OX=9606	6-phosphofructo-2-kinase/fructose-2,6-bisphosphatase 2	1:Experimental evidence at protein level	10000	0.9990	37	29	37	106	93	106	2140284576	2140284576	2140284576	10C(57.0214), 10K(304.2071), 11K(304.2071), 13K(304.2071), 13M(15.9949), 16K(304.2071), 17K(304.2071), 1C(57.0214), 20K(304.2071), 22K(304.2071), 2C(57.0214), 2K(304.2071), 4M(15.9949), 6M(15.9949), 7K(304.2071), 7M(15.9949), 8C(57.0214), 8K(304.2071), 9K(304.2071), N-term(304.2071), N-term(42.0106)
sp|P48735|IDHP_HUMAN	P48735	IDHP_HUMAN	IDH2	452	78.5	Homo sapiens OX=9606	Isocitrate dehydrogenase [NADP], mitochondrial	1:Experimental evidence at protein level	10000	0.9990	37	35	37	747	724	747	29548241920	29548241920	29548241920	10K(304.2071), 10M(15.9949), 11K(304.2071), 11M(15.9949), 12K(304.2071), 13K(304.2071), 13M(15.9949), 14C(57.0214), 15K(304.2071), 16K(304.2071), 17K(304.2071), 1C(57.0214), 1C(57.0214), 1K(304.2071), 21M(15.9949), 26K(304.2071), 27C(57.0214), 2C(57.0214), 2K(304.2071), 31K(304.2071), 3K(304.2071), 4M(15.9949), 5C(57.0214), 5M(15.9949), 6K(304.2071), 6M(15.9949), 7C(57.0214), 7K(304.2071), 8K(304…
sp|Q7L576|CYFP1_HUMAN	Q7L576	CYFP1_HUMAN	CYFIP1	1253	32	Homo sapiens OX=9606	Cytoplasmic FMR1-interacting protein 1	1:Experimental evidence at protein level	10000	0.9990	36	18	36	51	29	51	361591008	300004684	361591008	10K(304.2071), 11K(304.2071), 11M(15.9949), 12K(304.2071), 13K(304.2071), 14K(304.2071), 15C(57.0214), 15M(15.9949), 17K(304.2071), 18M(15.9949), 1C(57.0214), 22K(304.2071), 2C(57.0214), 2M(15.9949), 3C(57.0214), 4K(304.2071), 7K(304.2071), 8K(304.2071), 9K(304.2071), N-term(304.2071)
sp|O95831|AIFM1_HUMAN	O95831	AIFM1_HUMAN	AIFM1	613	62	Homo sapiens OX=9606	Apoptosis-inducing factor 1, mitochondrial	1:Experimental evidence at protein level	10000	0.9990	36	36	36	277	277	277	5513153664	5513153664	5513153664	11C(57.0214), 11K(304.2071), 11M(15.9949), 12K(304.2071), 13K(304.2071), 13M(15.9949), 15K(304.2071), 16C(57.0214), 16K(304.2071), 19K(304.2071), 1C(57.0214), 1K(304.2071), 20K(304.2071), 21K(304.2071), 2M(15.9949), 30K(304.2071), 31K(304.2071), 33K(304.2071), 3K(304.2071), 6M(15.9949), 8K(304.2071), N-term(304.2071)
sp|P11142|HSP7C_HUMAN	P11142	HSP7C_HUMAN	HSPA8	646	65	Homo sapiens OX=9606	Heat shock cognate 71 kDa protein	1:Experimental evidence at protein level	10000	0.9990	36	23	36	509	362	509	15681307136	6324227072	15681307136	10K(304.2071), 10M(15.9949), 11K(304.2071), 11M(15.9949), 12K(304.2071), 12M(15.9949), 14C(57.0214), 14K(304.2071), 15K(304.2071), 16K(304.2071), 1C(57.0214), 1M(15.9949), 22K(304.2071), 23K(304.2071), 2C(57.0214), 2K(304.2071), 5C(57.0214), 5M(15.9949), 6K(304.2071), 7K(304.2071), 8K(304.2071), 8M(15.9949), 9K(304.2071), N-term(304.2071)
sp|O43432|IF4G3_HUMAN	O43432	IF4G3_HUMAN	EIF4G3	1585	21.1	Homo sapiens OX=9606	Eukaryotic translation initiation factor 4 gamma 3	1:Experimental evidence at protein level	10000	0.9990	36	35	36	55	53	55	417713816	377976492	377976492	10K(304.2071), 11K(304.2071), 12K(304.2071), 13K(304.2071), 1C(57.0214), 2C(57.0214), 2K(304.2071), 3K(304.2071), 5C(57.0214), 6K(304.2071), 7K(304.2071), 8K(304.2071), 9K(304.2071), N-term(304.2071)
sp|Q9Y5S2|MRCKB_HUMAN	Q9Y5S2	MRCKB_HUMAN	CDC42BPB	1711	23.8	Homo sapiens OX=9606	Serine/threonine-protein kinase MRCK beta	1:Experimental evidence at protein level	10000	0.9990	36	29	36	53	43	53	183331212	175785052	183331212	10K(304.2071), 11C(57.0214), 11K(304.2071), 12K(304.2071), 13C(57.0214), 14K(304.2071), 15C(57.0214), 16K(304.2071), 19K(304.2071), 1K(304.2071), 2K(304.2071), 2M(15.9949), 3M(15.9949), 4C(57.0214), 4M(15.9949), 6C(57.0214), 7C(57.0214), 7K(304.2071), 8C(57.0214), 8K(304.2071), 8M(15.9949), 9K(304.2071), N-term(304.2071)
sp|Q9ULH0|KDIS_HUMAN	Q9ULH0	KDIS_HUMAN	KIDINS220	1771	25.6	Homo sapiens OX=9606	Kinase D-interacting substrate of 220 kDa	1:Experimental evidence at protein level	10000	0.9990	36	36	36	47	47	47	52763013	52763013	52763013	10C(57.0214), 10K(304.2071), 10M(15.9949), 11C(57.0214), 11K(304.2071), 12C(57.0214), 13C(57.0214), 14K(304.2071), 15K(304.2071), 19K(304.2071), 1K(304.2071), 21C(57.0214), 24K(304.2071), 5C(57.0214), 5K(304.2071), 5M(15.9949), 6M(15.9949), 7K(304.2071), 8K(304.2071), 8M(15.9949), N-term(304.2071)
sp|Q9UKV3|ACINU_HUMAN	Q9UKV3	ACINU_HUMAN	ACIN1	1341	27.2	Homo sapiens OX=9606	Apoptotic chromatin condensation inducer in the nucleus	1:Experimental evidence at protein level	10000	0.9990	36	35	36	54	52	54	154636284	154636284	154636284	10K(304.2071), 11K(304.2071), 12K(304.2071), 17K(304.2071), 19C(57.0214), 1K(304.2071), 22K(304.2071), 2C(57.0214), 2K(304.2071), 3C(57.0214), 7K(304.2071), 8K(304.2071), N-term(304.2071)
sp|Q14678|KANK1_HUMAN	Q14678	KANK1_HUMAN	KANK1	1352	29.4	Homo sapiens OX=9606	KN motif and ankyrin repeat domain-containing protein 1	1:Experimental evidence at protein level	10000	0.9990	36	36	36	66	66	66	570173824	546786160	546786160	10C(57.0214), 10M(15.9949), 11K(304.2071), 12K(304.2071), 13K(304.2071), 14C(57.0214), 14K(304.2071), 15K(304.2071), 17K(304.2071), 18C(57.0214), 18K(304.2071), 2C(57.0214), 2M(15.9949), 3M(15.9949), 4C(57.0214), 4M(15.9949), 5C(57.0214), 5M(15.9949), 6C(57.0214), 6M(15.9949), 7C(57.0214), 7K(304.2071), 8C(57.0214), 8K(304.2071), 9K(304.2071), N-term(304.2071)
sp|Q86V48|LUZP1_HUMAN	Q86V48	LUZP1_HUMAN	LUZP1	1076	33.9	Homo sapiens OX=9606	Leucine zipper protein 1	1:Experimental evidence at protein level	10000	0.9990	36	35	36	62	53	62	237335250	51043743	237335250	10K(304.2071), 11K(304.2071), 12K(304.2071), 13K(304.2071), 14K(304.2071), 16K(304.2071), 17K(304.2071), 2K(304.2071), 3C(57.0214), 4M(15.9949), 6C(57.0214), 7C(57.0214), 8K(304.2071), N-term(304.2071)
sp|Q9BSJ8|ESYT1_HUMAN	Q9BSJ8	ESYT1_HUMAN	ESYT1	1104	42.8	Homo sapiens OX=9606	Extended synaptotagmin-1	1:Experimental evidence at protein level	10000	0.9990	36	36	36	60	60	60	254867092	254867092	254867092	11C(57.0214), 12K(304.2071), 13K(304.2071), 15K(304.2071), 16K(304.2071), 18K(304.2071), 19K(304.2071), 1K(304.2071), 24K(304.2071), 30K(304.2071), 4K(304.2071), 4M(15.9949), 6M(15.9949), 7C(57.0214), 7K(304.2071), 9K(304.2071), N-term(304.2071)
sp|Q8N163|CCAR2_HUMAN	Q8N163	CCAR2_HUMAN	CCAR2	923	46.3	Homo sapiens OX=9606	Cell cycle and apoptosis regulator protein 2	1:Experimental evidence at protein level	10000	0.9990	36	36	36	59	59	59	1791755472	1791755472	1791755472	10C(57.0214), 11K(304.2071), 12K(304.2071), 13C(57.0214), 15K(304.2071), 17K(304.2071), 1C(57.0214), 22K(304.2071), 25K(304.2071), 3K(304.2071), 7C(57.0214), 7K(304.2071), 8C(57.0214), 8K(304.2071), 9K(304.2071), N-term(304.2071)
sp|P46459|NSF_HUMAN	P46459	NSF_HUMAN	NSF	744	48.7	Homo sapiens OX=9606	Vesicle-fusing ATPase	1:Experimental evidence at protein level	10000	0.9990	36	35	36	65	64	65	270608308	173880148	173880148	10C(57.0214), 10K(304.2071), 11C(57.0214), 11K(304.2071), 12K(304.2071), 13K(304.2071), 14K(304.2071), 16K(304.2071), 17K(304.2071), 1C(57.0214), 20K(304.2071), 3M(15.9949), 5C(57.0214), 5M(15.9949), 7K(304.2071), 7M(15.9949), 8K(304.2071), 9K(304.2071), N-term(304.2071)
sp|O75891|AL1L1_HUMAN	O75891	AL1L1_HUMAN	ALDH1L1	902	49.1	Homo sapiens OX=9606	Cytosolic 10-formyltetrahydrofolate dehydrogenase	1:Experimental evidence at protein level	10000	0.9990	36	33	36	65	61	65	658297016	642398648	658297016	10C(57.0214), 10K(304.2071), 11K(304.2071), 12K(304.2071), 13K(304.2071), 14C(57.0214), 14K(304.2071), 15C(57.0214), 15K(304.2071), 17M(15.9949), 21K(304.2071), 26K(304.2071), 2C(57.0214), 2M(15.9949), 4C(57.0214), 4M(15.9949), 5C(57.0214), 6M(15.9949), 7K(304.2071), 8K(304.2071), 8M(15.9949), 9C(57.0214), 9K(304.2071), N-term(304.2071)
sp|Q96QK1|VPS35_HUMAN	Q96QK1	VPS35_HUMAN	VPS35	796	50.5	Homo sapiens OX=9606	Vacuolar protein sorting-associated protein 35	1:Experimental evidence at protein level	10000	0.9990	36	36	36	72	72	72	510425568	510425568	510425568	10K(304.2071), 11K(304.2071), 12K(304.2071), 13K(304.2071), 14C(57.0214), 14K(304.2071), 16K(304.2071), 18K(304.2071), 19K(304.2071), 1C(57.0214), 21K(304.2071), 2C(57.0214), 3C(57.0214), 3M(15.9949), 4K(304.2071), 5C(57.0214), 5M(15.9949), 6C(57.0214), 6M(15.9949), 7K(304.2071), 9K(304.2071), N-term(304.2071)
sp|P13797|PLST_HUMAN	P13797	PLST_HUMAN	PLS3	630	60.2	Homo sapiens OX=9606	Plastin-3	1:Experimental evidence at protein level	10000	0.9990	36	26	36	104	80	104	641960992	352705256	641960992	10C(57.0214), 10K(304.2071), 10M(15.9949), 11K(304.2071), 12K(304.2071), 13K(304.2071), 14K(304.2071), 15K(304.2071), 18K(304.2071), 19C(57.0214), 19K(304.2071), 1K(304.2071), 26K(304.2071), 2K(304.2071), 2M(15.9949), 3K(304.2071), 4C(57.0214), 4M(15.9949), 5C(57.0214), 5M(15.9949), 6K(304.2071), 7K(304.2071), 8C(57.0214), 8K(304.2071), 9C(57.0214), 9K(304.2071), N-term(304.2071), N-term(42.0106)
sp|P00367|DHE3_HUMAN	P00367	DHE3_HUMAN	GLUD1	558	61.5	Homo sapiens OX=9606	Glutamate dehydrogenase 1, mitochondrial	1:Experimental evidence at protein level	10000	0.9990	36	5	36	186	30	186	2448680512	492571952	2448680512	10K(304.2071), 11C(57.0214), 11K(304.2071), 11M(15.9949), 12K(304.2071), 13C(57.0214), 14M(15.9949), 15M(15.9949), 16K(304.2071), 17K(304.2071), 1C(57.0214), 1K(304.2071), 20K(304.2071), 21K(304.2071), 23C(57.0214), 23K(304.2071), 27K(304.2071), 2C(57.0214), 2K(304.2071), 2M(15.9949), 3K(304.2071), 3M(15.9949), 4M(15.9949), 5C(57.0214), 6M(15.9949), 7K(304.2071), 8K(304.2071), 8M(15.9949), 9K(304…
sp|Q13263|TIF1B_HUMAN	Q13263	TIF1B_HUMAN	TRIM28	835	63.8	Homo sapiens OX=9606	Transcription intermediary factor 1-beta	1:Experimental evidence at protein level	10000	0.9990	36	36	36	87	87	87	372633512	372633512	372633512	11C(57.0214), 11M(15.9949), 12C(57.0214), 12M(15.9949), 13K(304.2071), 15C(57.0214), 15K(304.2071), 16C(57.0214), 16M(15.9949), 19K(304.2071), 1K(304.2071), 21K(304.2071), 25C(57.0214), 26M(15.9949), 28C(57.0214), 2C(57.0214), 30K(304.2071), 33C(57.0214), 34C(57.0214), 36C(57.0214), 37C(57.0214), 38C(57.0214), 41C(57.0214), 42K(304.2071), 4C(57.0214), 7K(304.2071), 7M(15.9949), 8C(57.0214), 8K(30…
sp|Q16134|ETFD_HUMAN	Q16134	ETFD_HUMAN	ETFDH	617	64.8	Homo sapiens OX=9606	Electron transfer flavoprotein-ubiquinone oxidoreductase, mitochondrial	1:Experimental evidence at protein level	10000	0.9990	36	36	36	225	225	225	3683634432	3683634432	3683634432	11C(57.0214), 11K(304.2071), 11M(15.9949), 12K(304.2071), 13C(57.0214), 13K(304.2071), 13M(15.9949), 14K(304.2071), 16M(15.9949), 19K(304.2071), 20K(304.2071), 21K(304.2071), 22M(15.9949), 27M(15.9949), 2C(57.0214), 2M(15.9949), 3C(57.0214), 5K(304.2071), 6M(15.9949), 7K(304.2071), 7M(15.9949), 8C(57.0214), 8K(304.2071), 9K(304.2071), N-term(304.2071)
sp|P06744|G6PI_HUMAN	P06744	G6PI_HUMAN	GPI	558	65.8	Homo sapiens OX=9606	Glucose-6-phosphate isomerase	1:Experimental evidence at protein level	10000	0.9990	36	35	36	304	293	304	6630721408	5867019392	6630721408	10K(304.2071), 10M(15.9949), 11K(304.2071), 12K(304.2071), 12M(15.9949), 14K(304.2071), 14M(15.9949), 15K(304.2071), 16K(304.2071), 17K(304.2071), 18K(304.2071), 19M(15.9949), 1K(304.2071), 1M(15.9949), 23K(304.2071), 25K(304.2071), 26K(304.2071), 27K(304.2071), 30K(304.2071), 3M(15.9949), 4C(57.0214), 5M(15.9949), 7K(304.2071), 8K(304.2071), 8M(15.9949), N-term(304.2071), N-term(42.0106)
sp|P54577|SYYC_HUMAN	P54577	SYYC_HUMAN	YARS1	528	68.8	Homo sapiens OX=9606	Tyrosine--tRNA ligase, cytoplasmic	1:Experimental evidence at protein level	10000	0.9990	36	36	36	63	63	63	320890808	320890808	320890808	10C(57.0214), 10K(304.2071), 11K(304.2071), 12C(57.0214), 12K(304.2071), 13K(304.2071), 15K(304.2071), 16K(304.2071), 18K(304.2071), 20K(304.2071), 24K(304.2071), 3C(57.0214), 5C(57.0214), 5M(15.9949), 6C(57.0214), 7K(304.2071), 7M(15.9949), 8K(304.2071), 9K(304.2071), 9M(15.9949), N-term(304.2071), N-term(42.0106)
sp|P55084|ECHB_HUMAN	P55084	ECHB_HUMAN	HADHB	474	74.9	Homo sapiens OX=9606	Trifunctional enzyme subunit beta, mitochondrial	1:Experimental evidence at protein level	10000	0.9990	36	36	36	484	484	484	12662979840	12662979840	12662979840	10K(304.2071), 11C(57.0214), 11K(304.2071), 12M(15.9949), 13K(304.2071), 14K(304.2071), 15K(304.2071), 16K(304.2071), 17K(304.2071), 18K(304.2071), 19C(57.0214), 19K(304.2071), 1K(304.2071), 20M(15.9949), 22M(15.9949), 23M(15.9949), 26K(304.2071), 27K(304.2071), 2K(304.2071), 2M(15.9949), 34K(304.2071), 3M(15.9949), 4K(304.2071), 4M(15.9949), 5M(15.9949), 7K(304.2071), 8K(304.2071), 9K(304.2071),…
sp|P02675|FIBB_HUMAN	P02675	FIBB_HUMAN	FGB	491	75.2	Homo sapiens OX=9606	Fibrinogen beta chain	1:Experimental evidence at protein level	10000	0.9990	36	36	36	272	272	272	3418753856	3418753856	3418753856	10K(304.2071), 10M(15.9949), 11M(15.9949), 12C(57.0214), 12K(304.2071), 13K(304.2071), 14K(304.2071), 15K(304.2071), 17K(304.2071), 18C(57.0214), 19C(57.0214), 1C(57.0214), 1C(57.0214), 1K(304.2071), 22C(57.0214), 23C(57.0214), 24M(15.9949), 27K(304.2071), 28K(304.2071), 2C(57.0214), 2M(15.9949), 3C(57.0214), 5M(15.9949), 6M(15.9949), 7C(57.0214), 7K(304.2071), 7M(15.9949), 8C(57.0214), 8K(304.20…
sp|Q9H223|EHD4_HUMAN	Q9H223	EHD4_HUMAN	EHD4	541	77.3	Homo sapiens OX=9606	EH domain-containing protein 4	1:Experimental evidence at protein level	10000	0.9990	36	31	36	138	118	138	1557307552	1396723392	1498434656	10M(15.9949), 11K(304.2071), 12K(304.2071), 13K(304.2071), 14M(15.9949), 15K(304.2071), 17K(304.2071), 18K(304.2071), 19K(304.2071), 19M(15.9949), 1K(304.2071), 21K(304.2071), 2K(304.2071), 2M(15.9949), 30K(304.2071), 32K(304.2071), 3C(57.0214), 42K(304.2071), 4C(57.0214), 5M(15.9949), 6C(57.0214), 6M(15.9949), 7K(304.2071), 8K(304.2071), 8M(15.9949), 9M(15.9949), N-term(304.2071), N-term(42.0106)
sp|P06576|ATPB_HUMAN	P06576	ATPB_HUMAN	ATP5F1B	529	81.3	Homo sapiens OX=9606	ATP synthase subunit beta, mitochondrial	1:Experimental evidence at protein level	10000	0.9990	36	36	36	1056	1056	1056	33688790016	33688790016	33688790016	10K(304.2071), 11K(304.2071), 11M(15.9949), 13K(304.2071), 13M(15.9949), 15K(304.2071), 15M(15.9949), 16K(304.2071), 16M(15.9949), 18K(304.2071), 18M(15.9949), 19K(304.2071), 1K(304.2071), 20K(304.2071), 20M(15.9949), 25K(304.2071), 27K(304.2071), 2M(15.9949), 30K(304.2071), 4M(15.9949), 5K(304.2071), 5M(15.9949), 8M(15.9949), 9K(304.2071), 9M(15.9949), N-term(304.2071)
sp|O95817|BAG3_HUMAN	O95817	BAG3_HUMAN	BAG3	575	81.4	Homo sapiens OX=9606	BAG family molecular chaperone regulator 3	1:Experimental evidence at protein level	10000	0.9990	36	36	36	129	129	129	476207552	476207552	476207552	10K(304.2071), 11K(304.2071), 12K(304.2071), 12M(15.9949), 13M(15.9949), 14K(304.2071), 15K(304.2071), 17K(304.2071), 19K(304.2071), 23K(304.2071), 27K(304.2071), 28K(304.2071), 28M(15.9949), 2C(57.0214), 2M(15.9949), 5K(304.2071), 7K(304.2071), 8C(57.0214), 8M(15.9949), 9C(57.0214), 9K(304.2071), N-term(304.2071), N-term(42.0106)
sp|P20700|LMNB1_HUMAN	P20700	LMNB1_HUMAN	LMNB1	586	59	Homo sapiens OX=9606	Lamin-B1	1:Experimental evidence at protein level	10000	0.9990	35	35	35	79	79	79	1686583872	870909168	870909168	10K(304.2071), 11K(304.2071), 12K(304.2071), 13K(304.2071), 17K(304.2071), 1C(57.0214), 1K(304.2071), 2M(15.9949), 4M(15.9949), 5M(15.9949), 7K(304.2071), 8M(15.9949), 9K(304.2071), 9M(15.9949), N-term(304.2071), N-term(42.0106)
sp|Q8N3L3|TXLNB_HUMAN	Q8N3L3	TXLNB_HUMAN	TXLNB	684	62	Homo sapiens OX=9606	Beta-taxilin	1:Experimental evidence at protein level	10000	0.9990	35	33	35	103	100	103	351178552	351178552	351178552	10C(57.0214), 10K(304.2071), 11K(304.2071), 13K(304.2071), 14C(57.0214), 15K(304.2071), 18K(304.2071), 19K(304.2071), 19M(15.9949), 1K(304.2071), 20K(304.2071), 23C(57.0214), 29K(304.2071), 2C(57.0214), 2K(304.2071), 49K(304.2071), 4C(57.0214), 5M(15.9949), 6C(57.0214), 6M(15.9949), 7C(57.0214), 7K(304.2071), 7M(15.9949), 8K(304.2071), 8M(15.9949), 9K(304.2071), N-term(304.2071), N-term(42.0106)
sp|P54578|UBP14_HUMAN	P54578	UBP14_HUMAN	USP14	494	69	Homo sapiens OX=9606	Ubiquitin carboxyl-terminal hydrolase 14	1:Experimental evidence at protein level	10000	0.9990	35	35	35	111	111	111	690264416	690264416	690264416	10K(304.2071), 11C(57.0214), 11K(304.2071), 12K(304.2071), 13M(15.9949), 14C(57.0214), 14K(304.2071), 15C(57.0214), 15K(304.2071), 15M(15.9949), 16K(304.2071), 18K(304.2071), 18M(15.9949), 19M(15.9949), 1C(57.0214), 1K(304.2071), 21K(304.2071), 2K(304.2071), 3M(15.9949), 4M(15.9949), 5M(15.9949), 6M(15.9949), 7K(304.2071), 7M(15.9949), 8C(57.0214), 8K(304.2071), 9K(304.2071), 9M(15.9949), N-term(…
sp|Q5TZA2|CROCC_HUMAN	Q5TZA2	CROCC_HUMAN	CROCC	2017	17.3	Homo sapiens OX=9606	Rootletin	1:Experimental evidence at protein level	10000	0.9990	35	30	35	44	37	44	23619890	15580518	23619890	13K(304.2071), 1K(304.2071), 2K(304.2071), 9K(304.2071), N-term(304.2071)
sp|O60437|PEPL_HUMAN	O60437	PEPL_HUMAN	PPL	1756	19.9	Homo sapiens OX=9606	Periplakin	1:Experimental evidence at protein level	10000	0.9990	35	33	35	47	45	47	62751188	62751188	62751188	10K(304.2071), 11K(304.2071), 1K(304.2071), 2C(57.0214), 2K(304.2071), 2M(15.9949), 5C(57.0214), 5M(15.9949), 7K(304.2071), 8K(304.2071), 9K(304.2071), N-term(304.2071)
sp|P11055|MYH3_HUMAN	P11055	MYH3_HUMAN	MYH3	1940	20.7	Homo sapiens OX=9606	Myosin-3	1:Experimental evidence at protein level	10000	0.9990	35	17	35	423	146	423	65555570688	1353459024	30605086208	10K(304.2071), 11K(304.2071), 12C(57.0214), 12K(304.2071), 12M(15.9949), 13K(304.2071), 13M(15.9949), 14K(304.2071), 15K(304.2071), 16K(304.2071), 17K(304.2071), 18K(304.2071), 18M(15.9949), 19M(15.9949), 1K(304.2071), 20K(304.2071), 21C(57.0214), 21K(304.2071), 26K(304.2071), 2M(15.9949), 37K(304.2071), 38K(304.2071), 4M(15.9949), 6M(15.9949), 7K(304.2071), 8K(304.2071), N-term(304.2071)
sp|Q6Y7W6|GGYF2_HUMAN	Q6Y7W6	GGYF2_HUMAN	GIGYF2	1299	27.2	Homo sapiens OX=9606	GRB10-interacting GYF protein 2	1:Experimental evidence at protein level	10000	0.9990	35	34	35	47	46	47	94128168	94128168	94128168	12K(304.2071), 13K(304.2071), 13M(15.9949), 14K(304.2071), 14M(15.9949), 15K(304.2071), 22K(304.2071), 3C(57.0214), 7K(304.2071), 8K(304.2071), 9K(304.2071), N-term(304.2071)
sp|P35606|COPB2_HUMAN	P35606	COPB2_HUMAN	COPB2	906	42.5	Homo sapiens OX=9606	Coatomer subunit beta'	1:Experimental evidence at protein level	10000	0.9990	35	34	35	78	77	78	343850352	327840044	343850352	10K(304.2071), 11K(304.2071), 12K(304.2071), 13K(304.2071), 14K(304.2071), 16K(304.2071), 17K(304.2071), 18K(304.2071), 19K(304.2071), 26K(304.2071), 2M(15.9949), 3M(15.9949), 4C(57.0214), 5C(57.0214), 5M(15.9949), 7K(304.2071), 7M(15.9949), 8K(304.2071), N-term(304.2071)
sp|Q93034|CUL5_HUMAN	Q93034	CUL5_HUMAN	CUL5	780	45.1	Homo sapiens OX=9606	Cullin-5	1:Experimental evidence at protein level	10000	0.9990	35	35	35	76	76	76	242985948	242985948	242985948	10K(304.2071), 10M(15.9949), 11K(304.2071), 12K(304.2071), 12M(15.9949), 13K(304.2071), 14K(304.2071), 15K(304.2071), 16M(15.9949), 17K(304.2071), 18K(304.2071), 1C(57.0214), 1K(304.2071), 3C(57.0214), 4M(15.9949), 6M(15.9949), 7C(57.0214), 7K(304.2071), 8K(304.2071), 9C(57.0214), 9K(304.2071), N-term(304.2071)
sp|Q86VS8|HOOK3_HUMAN	Q86VS8	HOOK3_HUMAN	HOOK3	718	46.4	Homo sapiens OX=9606	Protein Hook homolog 3	1:Experimental evidence at protein level	10000	0.9990	35	35	35	57	57	57	113079468	113079468	113079468	10K(304.2071), 12K(304.2071), 13K(304.2071), 15K(304.2071), 17K(304.2071), 1K(304.2071), 2K(304.2071), 3M(15.9949), 5M(15.9949), 7K(304.2071), 8K(304.2071), 9K(304.2071), N-term(304.2071), N-term(42.0106)
sp|Q3KQU3|MA7D1_HUMAN	Q3KQU3	MA7D1_HUMAN	MAP7D1	841	47.7	Homo sapiens OX=9606	MAP7 domain-containing protein 1	1:Experimental evidence at protein level	10000	0.9990	35	34	35	76	75	76	151722352	151722352	151722352	10C(57.0214), 10K(304.2071), 11K(304.2071), 12K(304.2071), 13K(304.2071), 15K(304.2071), 16K(304.2071), 18K(304.2071), 19K(304.2071), 1C(57.0214), 23K(304.2071), 28K(304.2071), 2C(57.0214), 2K(304.2071), 2M(15.9949), 30K(304.2071), 7K(304.2071), 9M(15.9949), N-term(304.2071)
sp|P08238|HS90B_HUMAN	P08238	HS90B_HUMAN	HSP90AB1	724	48.2	Homo sapiens OX=9606	Heat shock protein HSP 90-beta	1:Experimental evidence at protein level	10000	0.9990	35	15	35	224	112	224	4550395904	2986169728	4059355264	10K(304.2071), 10M(15.9949), 11K(304.2071), 12K(304.2071), 13K(304.2071), 14K(304.2071), 15C(57.0214), 15K(304.2071), 16C(57.0214), 16K(304.2071), 19M(15.9949), 1C(57.0214), 1K(304.2071), 20K(304.2071), 21K(304.2071), 2K(304.2071), 3K(304.2071), 4M(15.9949), 5K(304.2071), 5M(15.9949), 6C(57.0214), 7C(57.0214), 7K(304.2071), 7M(15.9949), 8C(57.0214), 8K(304.2071), 8M(15.9949), 9K(304.2071), 9M(15.…
sp|P22033|MUTA_HUMAN	P22033	MUTA_HUMAN	MMUT	750	56.4	Homo sapiens OX=9606	Methylmalonyl-CoA mutase, mitochondrial	1:Experimental evidence at protein level	10000	0.9990	35	35	35	101	101	101	4609311520	4609311520	4609311520	10K(304.2071), 11K(304.2071), 11M(15.9949), 12K(304.2071), 13C(57.0214), 13K(304.2071), 14K(304.2071), 16K(304.2071), 17K(304.2071), 19K(304.2071), 1C(57.0214), 1M(15.9949), 24K(304.2071), 31K(304.2071), 3C(57.0214), 4M(15.9949), 5M(15.9949), 6C(57.0214), 6M(15.9949), 7K(304.2071), 7M(15.9949), 8C(57.0214), 8K(304.2071), 8M(15.9949), 9K(304.2071), N-term(304.2071)
sp|O43242|PSMD3_HUMAN	O43242	PSMD3_HUMAN	PSMD3	534	59.9	Homo sapiens OX=9606	26S proteasome non-ATPase regulatory subunit 3	1:Experimental evidence at protein level	10000	0.9990	35	34	35	102	101	102	472238064	472238064	472238064	10M(15.9949), 11K(304.2071), 11M(15.9949), 12K(304.2071), 13K(304.2071), 15K(304.2071), 16K(304.2071), 1C(57.0214), 23M(15.9949), 24K(304.2071), 2K(304.2071), 2M(15.9949), 3M(15.9949), 4C(57.0214), 4M(15.9949), 5K(304.2071), 6M(15.9949), 7K(304.2071), 8K(304.2071), 9K(304.2071), N-term(304.2071)
sp|Q9NSD9|SYFB_HUMAN	Q9NSD9	SYFB_HUMAN	FARSB	589	60.8	Homo sapiens OX=9606	Phenylalanine--tRNA ligase beta subunit	1:Experimental evidence at protein level	10000	0.9990	35	35	35	79	79	79	521010480	521010480	521010480	10K(304.2071), 11K(304.2071), 12C(57.0214), 12K(304.2071), 13K(304.2071), 17C(57.0214), 1C(57.0214), 22K(304.2071), 24M(15.9949), 25K(304.2071), 28K(304.2071), 3C(57.0214), 3M(15.9949), 5C(57.0214), 6C(57.0214), 6K(304.2071), 7C(57.0214), 7K(304.2071), 8K(304.2071), 8M(15.9949), 9K(304.2071), N-term(304.2071)
sp|Q96AE4|FUBP1_HUMAN	Q96AE4	FUBP1_HUMAN	FUBP1	644	62.3	Homo sapiens OX=9606	Far upstream element-binding protein 1	1:Experimental evidence at protein level	10000	0.9990	35	28	35	106	94	106	1063504800	363604608	1063504800	10M(15.9949), 11K(304.2071), 12K(304.2071), 13K(304.2071), 14M(15.9949), 15K(304.2071), 15M(15.9949), 1C(57.0214), 1K(304.2071), 20K(304.2071), 21M(15.9949), 26K(304.2071), 2C(57.0214), 2M(15.9949), 31K(304.2071), 3M(15.9949), 4K(304.2071), 5M(15.9949), 7C(57.0214), 7K(304.2071), 8K(304.2071), 9K(304.2071), N-term(304.2071), N-term(42.0106)
sp|P09960|LKHA4_HUMAN	P09960	LKHA4_HUMAN	LTA4H	611	62.7	Homo sapiens OX=9606	Leukotriene A-4 hydrolase	1:Experimental evidence at protein level	10000	0.9990	35	35	35	108	108	108	666169056	666169056	666169056	10K(304.2071), 11C(57.0214), 11K(304.2071), 11M(15.9949), 13K(304.2071), 14C(57.0214), 14K(304.2071), 15K(304.2071), 16C(57.0214), 16K(304.2071), 1C(57.0214), 1M(15.9949), 21K(304.2071), 22K(304.2071), 2M(15.9949), 3M(15.9949), 6M(15.9949), 7C(57.0214), 7K(304.2071), 8K(304.2071), 9C(57.0214), 9K(304.2071), 9M(15.9949), N-term(304.2071)
sp|Q96RQ3|MCCA_HUMAN	Q96RQ3	MCCA_HUMAN	MCCC1	725	62.9	Homo sapiens OX=9606	Methylcrotonoyl-CoA carboxylase subunit alpha, mitochondrial	1:Experimental evidence at protein level	10000	0.9990	35	34	35	134	133	134	883595280	883595280	883595280	11C(57.0214), 11K(304.2071), 11M(15.9949), 12K(304.2071), 12M(15.9949), 13K(304.2071), 14K(304.2071), 14M(15.9949), 15K(304.2071), 17K(304.2071), 17M(15.9949), 18M(15.9949), 1C(57.0214), 1K(304.2071), 22K(304.2071), 23C(57.0214), 24C(57.0214), 24K(304.2071), 25K(304.2071), 26M(15.9949), 28K(304.2071), 2C(57.0214), 2M(15.9949), 3M(15.9949), 4C(57.0214), 6M(15.9949), 7M(15.9949), 8M(15.9949), 9K(30…
sp|Q14515|SPRL1_HUMAN	Q14515	SPRL1_HUMAN	SPARCL1	664	65.8	Homo sapiens OX=9606	SPARC-like protein 1	1:Experimental evidence at protein level	10000	0.9990	35	35	35	83	83	83	155496732	155496732	155496732	10K(304.2071), 11C(57.0214), 12C(57.0214), 12K(304.2071), 13K(304.2071), 14K(304.2071), 15K(304.2071), 17C(57.0214), 19K(304.2071), 1C(57.0214), 1K(304.2071), 20K(304.2071), 21K(304.2071), 23K(304.2071), 25K(304.2071), 27K(304.2071), 2K(304.2071), 3C(57.0214), 3M(15.9949), 5C(57.0214), 6K(304.2071), 7C(57.0214), 7K(304.2071), 8M(15.9949), 9C(57.0214), 9K(304.2071), N-term(304.2071)
sp|Q06124|PTN11_HUMAN	Q06124	PTN11_HUMAN	PTPN11	593	67.8	Homo sapiens OX=9606	Tyrosine-protein phosphatase non-receptor type 11	1:Experimental evidence at protein level	10000	0.9990	35	35	35	70	70	70	432330048	432330048	432330048	10K(304.2071), 12K(304.2071), 14K(304.2071), 15K(304.2071), 17C(57.0214), 19K(304.2071), 1K(304.2071), 23C(57.0214), 24K(304.2071), 26M(15.9949), 28K(304.2071), 3M(15.9949), 4C(57.0214), 4M(15.9949), 5C(57.0214), 7K(304.2071), 8C(57.0214), 8K(304.2071), 8M(15.9949), 9K(304.2071), N-term(304.2071)
sp|P49368|TCPG_HUMAN	P49368	TCPG_HUMAN	CCT3	545	68.4	Homo sapiens OX=9606	T-complex protein 1 subunit gamma	1:Experimental evidence at protein level	10000	0.9990	35	35	35	135	135	135	1393527360	1393527360	1393527360	10C(57.0214), 10K(304.2071), 11K(304.2071), 12C(57.0214), 12M(15.9949), 13K(304.2071), 14K(304.2071), 15K(304.2071), 17M(15.9949), 1K(304.2071), 21M(15.9949), 22K(304.2071), 23K(304.2071), 24K(304.2071), 26K(304.2071), 2C(57.0214), 2M(15.9949), 5M(15.9949), 6C(57.0214), 6M(15.9949), 9C(57.0214), 9K(304.2071), N-term(304.2071), N-term(42.0106)
sp|P28838|AMPL_HUMAN	P28838	AMPL_HUMAN	LAP3	519	71.5	Homo sapiens OX=9606	Cytosol aminopeptidase	1:Experimental evidence at protein level	10000	0.9990	35	35	35	129	129	129	945372128	945372128	945372128	10C(57.0214), 10M(15.9949), 11K(304.2071), 12K(304.2071), 13K(304.2071), 14C(57.0214), 14K(304.2071), 15K(304.2071), 16K(304.2071), 17M(15.9949), 18K(304.2071), 19K(304.2071), 1K(304.2071), 21K(304.2071), 2K(304.2071), 2M(15.9949), 3K(304.2071), 3M(15.9949), 5C(57.0214), 5M(15.9949), 7C(57.0214), 7K(304.2071), 8C(57.0214), 8K(304.2071), 8M(15.9949), 9K(304.2071), N-term(304.2071)
sp|P00558|PGK1_HUMAN	P00558	PGK1_HUMAN	PGK1	417	81.1	Homo sapiens OX=9606	Phosphoglycerate kinase 1	1:Experimental evidence at protein level	10000	0.9990	35	29	35	449	362	449	14839067648	14839067648	14839067648	10K(304.2071), 10M(15.9949), 11K(304.2071), 12K(304.2071), 13K(304.2071), 14C(57.0214), 15C(57.0214), 15M(15.9949), 16K(304.2071), 16M(15.9949), 17K(304.2071), 18C(57.0214), 18K(304.2071), 19C(57.0214), 19K(304.2071), 1K(304.2071), 21K(304.2071), 25K(304.2071), 26K(304.2071), 2C(57.0214), 3M(15.9949), 4M(15.9949), 5K(304.2071), 5M(15.9949), 6C(57.0214), 6M(15.9949), 7K(304.2071), 7M(15.9949), 8K(…
sp|Q16555|DPYL2_HUMAN	Q16555	DPYL2_HUMAN	DPYSL2	572	85.3	Homo sapiens OX=9606	Dihydropyrimidinase-related protein 2	1:Experimental evidence at protein level	10000	0.9990	35	28	35	176	154	176	2809185216	2809185216	2809185216	10C(57.0214), 11K(304.2071), 13K(304.2071), 14K(304.2071), 14M(15.9949), 15K(304.2071), 16C(57.0214), 16K(304.2071), 18K(304.2071), 19K(304.2071), 1K(304.2071), 20K(304.2071), 23K(304.2071), 24K(304.2071), 26C(57.0214), 2C(57.0214), 37C(57.0214), 3C(57.0214), 3M(15.9949), 44K(304.2071), 6C(57.0214), 6M(15.9949), 7K(304.2071), 8C(57.0214), 8K(304.2071), 8M(15.9949), 9K(304.2071), 9M(15.9949), N-te…
sp|Q641Q2|WAC2A_HUMAN	Q641Q2	WAC2A_HUMAN	WASHC2A	1341	34	Homo sapiens OX=9606	WASH complex subunit 2A	1:Experimental evidence at protein level	10000	0.9990	34	6	34	55	10	55	105610464	33479286	105610464	11K(304.2071), 12K(304.2071), 13K(304.2071), 13M(15.9949), 14K(304.2071), 15K(304.2071), 16K(304.2071), 17K(304.2071), 20K(304.2071), 23K(304.2071), 24K(304.2071), 7K(304.2071), 8K(304.2071), 9K(304.2071), N-term(304.2071)
sp|P98095|FBLN2_HUMAN	P98095	FBLN2_HUMAN	FBLN2	1184	41	Homo sapiens OX=9606	Fibulin-2	1:Experimental evidence at protein level	10000	0.9990	34	34	34	96	96	96	546161592	546161592	546161592	10C(57.0214), 10K(304.2071), 11K(304.2071), 12C(57.0214), 12K(304.2071), 12M(15.9949), 13C(57.0214), 14K(304.2071), 15C(57.0214), 16C(57.0214), 17C(57.0214), 18C(57.0214), 18K(304.2071), 19K(304.2071), 1C(57.0214), 1C(57.0214), 1K(304.2071), 20C(57.0214), 20K(304.2071), 20M(15.9949), 23C(57.0214), 24C(57.0214), 24K(304.2071), 25C(57.0214), 26C(57.0214), 26K(304.2071), 27K(304.2071), 28C(57.0214),…
sp|P49321|NASP_HUMAN	P49321	NASP_HUMAN	NASP	788	53	Homo sapiens OX=9606	Nuclear autoantigenic sperm protein	1:Experimental evidence at protein level	10000	0.9990	34	33	34	75	74	75	195236304	195236304	195236304	10K(304.2071), 11C(57.0214), 11K(304.2071), 12K(304.2071), 13K(304.2071), 14K(304.2071), 16K(304.2071), 16M(15.9949), 17K(304.2071), 19K(304.2071), 1K(304.2071), 22K(304.2071), 22M(15.9949), 23K(304.2071), 29K(304.2071), 2K(304.2071), 4M(15.9949), 6M(15.9949), 7K(304.2071), 7M(15.9949), 8K(304.2071), N-term(304.2071), N-term(42.0106)
sp|P00734|THRB_HUMAN	P00734	THRB_HUMAN	F2	622	68	Homo sapiens OX=9606	Prothrombin	1:Experimental evidence at protein level	10000	0.9990	34	34	34	107	107	107	774275376	774275376	774275376	10C(57.0214), 10K(304.2071), 10M(15.9949), 11C(57.0214), 11K(304.2071), 11M(15.9949), 12C(57.0214), 12K(304.2071), 13C(57.0214), 15C(57.0214), 16K(304.2071), 17K(304.2071), 17M(15.9949), 18K(304.2071), 18M(15.9949), 19C(57.0214), 19K(304.2071), 1K(304.2071), 20K(304.2071), 3C(57.0214), 4C(57.0214), 4M(15.9949), 5C(57.0214), 5M(15.9949), 7C(57.0214), 8C(57.0214), 8K(304.2071), 9C(57.0214), 9K(304.…
sp|Q13228|SBP1_HUMAN	Q13228	SBP1_HUMAN	SELENBP1	472	79	Homo sapiens OX=9606	Methanethiol oxidase	1:Experimental evidence at protein level	10000	0.9990	34	34	34	114	114	114	1670096736	1670096736	1670096736	10K(304.2071), 11C(57.0214), 11K(304.2071), 13K(304.2071), 14C(57.0214), 14K(304.2071), 15K(304.2071), 15M(15.9949), 16K(304.2071), 17K(304.2071), 18K(304.2071), 1C(57.0214), 1C(57.0214), 20K(304.2071), 3M(15.9949), 4C(57.0214), 4M(15.9949), 5C(57.0214), 5M(15.9949), 6C(57.0214), 7K(304.2071), 7M(15.9949), 8C(57.0214), 8K(304.2071), 8M(15.9949), 9K(304.2071), N-term(304.2071)
sp|Q14643|ITPR1_HUMAN	Q14643	ITPR1_HUMAN	ITPR1	2758	13.3	Homo sapiens OX=9606	Inositol 1,4,5-trisphosphate receptor type 1	1:Experimental evidence at protein level	10000	0.9990	34	28	34	39	32	39	34449426	24822638	34449426	10C(57.0214), 10K(304.2071), 11K(304.2071), 12K(304.2071), 13C(57.0214), 13K(304.2071), 14K(304.2071), 18K(304.2071), 1C(57.0214), 20K(304.2071), 3C(57.0214), 3M(15.9949), 4C(57.0214), 5M(15.9949), 6C(57.0214), 7C(57.0214), 7K(304.2071), 8C(57.0214), 8K(304.2071), 8M(15.9949), 9C(57.0214), 9K(304.2071), N-term(304.2071)
sp|Q15746|MYLK_HUMAN	Q15746	MYLK_HUMAN	MYLK	1914	20.6	Homo sapiens OX=9606	Myosin light chain kinase, smooth muscle	1:Experimental evidence at protein level	10000	0.9990	34	34	34	63	63	63	163978308	163978308	163978308	10C(57.0214), 10K(304.2071), 11K(304.2071), 12C(57.0214), 12K(304.2071), 13K(304.2071), 14K(304.2071), 15K(304.2071), 16K(304.2071), 17K(304.2071), 19K(304.2071), 1K(304.2071), 20C(57.0214), 22K(304.2071), 24K(304.2071), 26K(304.2071), 3C(57.0214), 3M(15.9949), 4C(57.0214), 5C(57.0214), 5K(304.2071), 6C(57.0214), 6K(304.2071), 6M(15.9949), 8C(57.0214), 8K(304.2071), 8M(15.9949), 9K(304.2071), N-t…
sp|O94911|ABCA8_HUMAN	O94911	ABCA8_HUMAN	ABCA8	1621	25.4	Homo sapiens OX=9606	ABC-type organic anion transporter ABCA8	1:Experimental evidence at protein level	10000	0.9990	34	28	34	59	45	59	143686984	143686984	143686984	10K(304.2071), 12K(304.2071), 13K(304.2071), 14C(57.0214), 14K(304.2071), 15K(304.2071), 16C(57.0214), 16K(304.2071), 18K(304.2071), 1C(57.0214), 20C(57.0214), 20M(15.9949), 26K(304.2071), 4C(57.0214), 5C(57.0214), 6M(15.9949), 7K(304.2071), 7M(15.9949), 8K(304.2071), 9K(304.2071), 9M(15.9949), N-term(304.2071)
sp|Q9Y3P9|RBGP1_HUMAN	Q9Y3P9	RBGP1_HUMAN	RABGAP1	1069	29.4	Homo sapiens OX=9606	Rab GTPase-activating protein 1	1:Experimental evidence at protein level	10000	0.9990	34	32	34	48	44	48	126790748	97575700	97575700	10K(304.2071), 11C(57.0214), 11K(304.2071), 11M(15.9949), 12K(304.2071), 13K(304.2071), 16K(304.2071), 17K(304.2071), 18K(304.2071), 2C(57.0214), 2M(15.9949), 3C(57.0214), 4C(57.0214), 4K(304.2071), 6C(57.0214), 7K(304.2071), 7M(15.9949), 8C(57.0214), 8K(304.2071), 9K(304.2071), N-term(304.2071)
sp|Q9Y6C2|EMIL1_HUMAN	Q9Y6C2	EMIL1_HUMAN	EMILIN1	1016	38.4	Homo sapiens OX=9606	EMILIN-1	1:Experimental evidence at protein level	10000	0.9990	34	34	34	55	55	55	331305544	331305544	331305544	12C(57.0214), 13K(304.2071), 14C(57.0214), 16C(57.0214), 19C(57.0214), 28K(304.2071), 5C(57.0214), 6C(57.0214), 7C(57.0214), 7K(304.2071), 8C(57.0214), N-term(304.2071)
sp|Q9BUJ2|HNRL1_HUMAN	Q9BUJ2	HNRL1_HUMAN	HNRNPUL1	856	41.8	Homo sapiens OX=9606	Heterogeneous nuclear ribonucleoprotein U-like protein 1	1:Experimental evidence at protein level	10000	0.9990	34	34	34	74	74	74	257868408	257868408	257868408	10K(304.2071), 10M(15.9949), 11C(57.0214), 11K(304.2071), 11M(15.9949), 12K(304.2071), 13K(304.2071), 15K(304.2071), 15M(15.9949), 16K(304.2071), 1K(304.2071), 2C(57.0214), 2M(15.9949), 3C(57.0214), 5C(57.0214), 7K(304.2071), 7M(15.9949), 8K(304.2071), N-term(304.2071)
sp|P13591|NCAM1_HUMAN	P13591	NCAM1_HUMAN	NCAM1	858	43.1	Homo sapiens OX=9606	Neural cell adhesion molecule 1	1:Experimental evidence at protein level	10000	0.9990	34	34	34	122	122	122	811980032	811980032	811980032	10K(304.2071), 11K(304.2071), 12C(57.0214), 12K(304.2071), 13K(304.2071), 14K(304.2071), 15K(304.2071), 17K(304.2071), 18K(304.2071), 1C(57.0214), 1K(304.2071), 22K(304.2071), 4C(57.0214), 4K(304.2071), 4M(15.9949), 5M(15.9949), 6K(304.2071), 7K(304.2071), 8C(57.0214), 8M(15.9949), 9C(57.0214), 9M(15.9949), N-term(304.2071)
sp|Q13618|CUL3_HUMAN	Q13618	CUL3_HUMAN	CUL3	768	43.1	Homo sapiens OX=9606	Cullin-3	1:Experimental evidence at protein level	10000	0.9990	34	34	34	67	67	67	204865116	204865116	204865116	10K(304.2071), 12K(304.2071), 13K(304.2071), 13M(15.9949), 15K(304.2071), 17K(304.2071), 1K(304.2071), 2M(15.9949), 3C(57.0214), 4C(57.0214), 4M(15.9949), 5C(57.0214), 6C(57.0214), 6M(15.9949), 7C(57.0214), 7K(304.2071), 7M(15.9949), 8K(304.2071), 9K(304.2071), 9M(15.9949), N-term(304.2071)
sp|E7EW31|PROB1_HUMAN	E7EW31	PROB1_HUMAN	PROB1	1015	44.2	Homo sapiens OX=9606	Proline-rich basic protein 1	2:Experimental evidence at transcript level	10000	0.9990	34	34	34	53	53	53	161294932	161294932	161294932	12C(57.0214), 1C(57.0214), 21K(304.2071), 24K(304.2071), 2K(304.2071), 34K(304.2071), 8K(304.2071), 9K(304.2071), N-term(304.2071), N-term(42.0106)
sp|Q92667|AKAP1_HUMAN	Q92667	AKAP1_HUMAN	AKAP1	903	45.8	Homo sapiens OX=9606	A-kinase anchor protein 1, mitochondrial	1:Experimental evidence at protein level	10000	0.9990	34	33	34	67	66	67	180616032	180616032	180616032	10C(57.0214), 10K(304.2071), 11K(304.2071), 12K(304.2071), 13K(304.2071), 13M(15.9949), 14K(304.2071), 14M(15.9949), 15C(57.0214), 15K(304.2071), 18K(304.2071), 19K(304.2071), 1K(304.2071), 26K(304.2071), 2C(57.0214), 38K(304.2071), 4C(57.0214), 5C(57.0214), 6C(57.0214), 7K(304.2071), 8K(304.2071), 9C(57.0214), N-term(304.2071)
sp|Q14974|IMB1_HUMAN	Q14974	IMB1_HUMAN	KPNB1	876	46.1	Homo sapiens OX=9606	Importin subunit beta-1	1:Experimental evidence at protein level	10000	0.9990	34	34	34	105	105	105	936491680	936491680	936491680	11C(57.0214), 11M(15.9949), 12K(304.2071), 12M(15.9949), 13C(57.0214), 14K(304.2071), 14M(15.9949), 15K(304.2071), 16K(304.2071), 19K(304.2071), 20K(304.2071), 22K(304.2071), 2C(57.0214), 2M(15.9949), 3C(57.0214), 5M(15.9949), 6K(304.2071), 6M(15.9949), 7M(15.9949), 8C(57.0214), 8K(304.2071), 8M(15.9949), 9C(57.0214), 9K(304.2071), N-term(304.2071), N-term(42.0106)
sp|P00488|F13A_HUMAN	P00488	F13A_HUMAN	F13A1	732	48.2	Homo sapiens OX=9606	Coagulation factor XIII A chain	1:Experimental evidence at protein level	10000	0.9990	34	33	34	95	93	95	698208384	698208384	698208384	10K(304.2071), 12K(304.2071), 13K(304.2071), 14C(57.0214), 14K(304.2071), 15K(304.2071), 15M(15.9949), 16K(304.2071), 17K(304.2071), 18K(304.2071), 1C(57.0214), 1K(304.2071), 20K(304.2071), 3M(15.9949), 5M(15.9949), 7K(304.2071), 7M(15.9949), 8K(304.2071), 8M(15.9949), 9K(304.2071), 9M(15.9949), N-term(304.2071)
sp|P13010|XRCC5_HUMAN	P13010	XRCC5_HUMAN	XRCC5	732	49.9	Homo sapiens OX=9606	X-ray repair cross-complementing protein 5	1:Experimental evidence at protein level	10000	0.9990	34	34	34	90	90	90	615360000	615360000	615360000	10K(304.2071), 11K(304.2071), 12K(304.2071), 13K(304.2071), 14K(304.2071), 14M(15.9949), 15K(304.2071), 16K(304.2071), 18M(15.9949), 1C(57.0214), 1K(304.2071), 20K(304.2071), 22K(304.2071), 23K(304.2071), 23M(15.9949), 28K(304.2071), 2K(304.2071), 3M(15.9949), 4C(57.0214), 5C(57.0214), 6M(15.9949), 7K(304.2071), 8C(57.0214), 8K(304.2071), 9K(304.2071), N-term(304.2071)
sp|O95757|HS74L_HUMAN	O95757	HS74L_HUMAN	HSPA4L	839	50.2	Homo sapiens OX=9606	Heat shock 70 kDa protein 4L	1:Experimental evidence at protein level	10000	0.9990	34	34	34	72	72	72	379278188	175393904	175393904	10C(57.0214), 10K(304.2071), 11C(57.0214), 11K(304.2071), 12M(15.9949), 13C(57.0214), 14C(57.0214), 15K(304.2071), 16K(304.2071), 17K(304.2071), 18K(304.2071), 19K(304.2071), 1C(57.0214), 1K(304.2071), 20K(304.2071), 21K(304.2071), 3M(15.9949), 5C(57.0214), 5M(15.9949), 6C(57.0214), 7K(304.2071), 8K(304.2071), 8M(15.9949), 9K(304.2071), 9M(15.9949), N-term(304.2071)
sp|P38159|RBMX_HUMAN	P38159	RBMX_HUMAN	RBMX	391	55.8	Homo sapiens OX=9606	RNA-binding motif protein, X chromosome	1:Experimental evidence at protein level	10000	0.9990	34	9	34	83	27	83	590574848	465239700	590574848	13K(304.2071), 14K(304.2071), 16K(304.2071), 6K(304.2071), 7K(304.2071), 7M(15.9949), 8K(304.2071), N-term(304.2071), N-term(42.0106)
sp|Q32MZ4|LRRF1_HUMAN	Q32MZ4	LRRF1_HUMAN	LRRFIP1	808	55.9	Homo sapiens OX=9606	Leucine-rich repeat flightless-interacting protein 1	1:Experimental evidence at protein level	10000	0.9990	34	33	34	64	59	64	153579760	153579760	153579760	11C(57.0214), 11K(304.2071), 12K(304.2071), 13K(304.2071), 14C(57.0214), 14K(304.2071), 16K(304.2071), 18K(304.2071), 19K(304.2071), 1C(57.0214), 29K(304.2071), 2C(57.0214), 2M(15.9949), 33K(304.2071), 39K(304.2071), 3M(15.9949), 4C(57.0214), 4M(15.9949), 7K(304.2071), 8K(304.2071), 9K(304.2071), N-term(304.2071), N-term(42.0106)
sp|Q96CV9|OPTN_HUMAN	Q96CV9	OPTN_HUMAN	OPTN	577	58.1	Homo sapiens OX=9606	Optineurin	1:Experimental evidence at protein level	10000	0.9990	34	34	34	79	79	79	235526896	235526896	235526896	10K(304.2071), 11K(304.2071), 12K(304.2071), 13K(304.2071), 14K(304.2071), 16C(57.0214), 1K(304.2071), 1M(15.9949), 21K(304.2071), 2M(15.9949), 4M(15.9949), 6M(15.9949), 7C(57.0214), 7K(304.2071), 7M(15.9949), 8K(304.2071), 8M(15.9949), 9K(304.2071), N-term(304.2071), N-term(42.0106)
sp|Q9UKG1|DP13A_HUMAN	Q9UKG1	DP13A_HUMAN	APPL1	709	59.4	Homo sapiens OX=9606	DCC-interacting protein 13-alpha	1:Experimental evidence at protein level	10000	0.9990	34	34	34	75	75	75	343373912	343373912	343373912	10C(57.0214), 10K(304.2071), 11K(304.2071), 12K(304.2071), 12M(15.9949), 13K(304.2071), 14C(57.0214), 14K(304.2071), 17K(304.2071), 18K(304.2071), 21C(57.0214), 21K(304.2071), 2C(57.0214), 35K(304.2071), 5K(304.2071), 7C(57.0214), 8K(304.2071), 9K(304.2071), N-term(304.2071)
sp|Q8N1G4|LRC47_HUMAN	Q8N1G4	LRC47_HUMAN	LRRC47	583	66.4	Homo sapiens OX=9606	Leucine-rich repeat-containing protein 47	1:Experimental evidence at protein level	10000	0.9990	34	34	34	92	92	92	551608480	551608480	551608480	11K(304.2071), 13C(57.0214), 13K(304.2071), 14K(304.2071), 15C(57.0214), 18C(57.0214), 19C(57.0214), 19K(304.2071), 1K(304.2071), 21K(304.2071), 2M(15.9949), 32K(304.2071), 3M(15.9949), 5C(57.0214), 6C(57.0214), 7K(304.2071), 8K(304.2071), 9K(304.2071), N-term(304.2071)
sp|Q9H4M9|EHD1_HUMAN	Q9H4M9	EHD1_HUMAN	EHD1	534	66.9	Homo sapiens OX=9606	EH domain-containing protein 1	1:Experimental evidence at protein level	10000	0.9990	34	23	34	85	58	85	3540908192	572669832	1210935936	10K(304.2071), 10M(15.9949), 11K(304.2071), 12K(304.2071), 14K(304.2071), 14M(15.9949), 17K(304.2071), 18K(304.2071), 19K(304.2071), 19M(15.9949), 1K(304.2071), 21K(304.2071), 27K(304.2071), 2K(304.2071), 2M(15.9949), 30K(304.2071), 3C(57.0214), 5K(304.2071), 6M(15.9949), 7K(304.2071), 8K(304.2071), 8M(15.9949), N-term(304.2071), N-term(42.0106)
sp|Q99615|DNJC7_HUMAN	Q99615	DNJC7_HUMAN	DNAJC7	494	67.8	Homo sapiens OX=9606	DnaJ homolog subfamily C member 7	1:Experimental evidence at protein level	10000	0.9990	34	34	34	66	66	66	170374784	170374784	170374784	10K(304.2071), 10M(15.9949), 11K(304.2071), 12C(57.0214), 12K(304.2071), 13K(304.2071), 14K(304.2071), 14M(15.9949), 16M(15.9949), 18K(304.2071), 19K(304.2071), 1C(57.0214), 24K(304.2071), 26K(304.2071), 3C(57.0214), 3M(15.9949), 4C(57.0214), 4M(15.9949), 5C(57.0214), 6C(57.0214), 6M(15.9949), 7K(304.2071), 8C(57.0214), 8K(304.2071), 9C(57.0214), 9K(304.2071), N-term(304.2071), N-term(42.0106)
sp|P17987|TCPA_HUMAN	P17987	TCPA_HUMAN	TCP1	556	68.2	Homo sapiens OX=9606	T-complex protein 1 subunit alpha	1:Experimental evidence at protein level	10000	0.9990	34	34	34	81	81	81	741613104	695469232	695469232	10K(304.2071), 10M(15.9949), 11K(304.2071), 12K(304.2071), 13K(304.2071), 15K(304.2071), 18K(304.2071), 19C(57.0214), 20K(304.2071), 21K(304.2071), 23K(304.2071), 2C(57.0214), 3C(57.0214), 5M(15.9949), 6M(15.9949), 7C(57.0214), 7K(304.2071), 8K(304.2071), N-term(304.2071), N-term(42.0106)
sp|P14868|SYDC_HUMAN	P14868	SYDC_HUMAN	DARS1	501	68.3	Homo sapiens OX=9606	Aspartate--tRNA ligase, cytoplasmic	1:Experimental evidence at protein level	10000	0.9990	34	34	34	93	93	93	649190624	584586384	649190624	10K(304.2071), 11K(304.2071), 11M(15.9949), 12K(304.2071), 13K(304.2071), 14K(304.2071), 15K(304.2071), 18K(304.2071), 19K(304.2071), 2K(304.2071), 2M(15.9949), 3C(57.0214), 3M(15.9949), 4C(57.0214), 4M(15.9949), 5C(57.0214), 6C(57.0214), 6M(15.9949), 7K(304.2071), 7M(15.9949), 8K(304.2071), 9K(304.2071), 9M(15.9949), N-term(304.2071)
sp|Q99832|TCPH_HUMAN	Q99832	TCPH_HUMAN	CCT7	543	72.7	Homo sapiens OX=9606	T-complex protein 1 subunit eta	1:Experimental evidence at protein level	10000	0.9990	34	33	34	90	88	90	1334619296	1334619296	1334619296	10K(304.2071), 11K(304.2071), 12C(57.0214), 12K(304.2071), 13M(15.9949), 16K(304.2071), 17K(304.2071), 18C(57.0214), 18K(304.2071), 19C(57.0214), 19K(304.2071), 1C(57.0214), 21K(304.2071), 22K(304.2071), 2C(57.0214), 2M(15.9949), 3C(57.0214), 3K(304.2071), 3M(15.9949), 4C(57.0214), 4M(15.9949), 6C(57.0214), 7C(57.0214), 7K(304.2071), 7M(15.9949), 9K(304.2071), 9M(15.9949), N-term(304.2071), N-ter…
sp|P23368|MAOM_HUMAN	P23368	MAOM_HUMAN	ME2	584	73.3	Homo sapiens OX=9606	NAD-dependent malic enzyme, mitochondrial	1:Experimental evidence at protein level	10000	0.9990	34	33	34	99	95	99	1758144832	1728091104	1758144832	10K(304.2071), 10M(15.9949), 11K(304.2071), 12K(304.2071), 12M(15.9949), 13K(304.2071), 14M(15.9949), 15C(57.0214), 15K(304.2071), 17K(304.2071), 18K(304.2071), 1C(57.0214), 1K(304.2071), 22C(57.0214), 23C(57.0214), 24K(304.2071), 28K(304.2071), 2C(57.0214), 2K(304.2071), 2M(15.9949), 30K(304.2071), 5C(57.0214), 5M(15.9949), 7C(57.0214), 7K(304.2071), 8K(304.2071), 9K(304.2071), N-term(304.2071)
sp|P50395|GDIB_HUMAN	P50395	GDIB_HUMAN	GDI2	445	75.1	Homo sapiens OX=9606	Rab GDP dissociation inhibitor beta	1:Experimental evidence at protein level	10000	0.9990	34	23	34	123	77	123	2451372192	1189976192	2451372192	10K(304.2071), 10M(15.9949), 11K(304.2071), 11M(15.9949), 12C(57.0214), 12K(304.2071), 12M(15.9949), 13K(304.2071), 14M(15.9949), 15K(304.2071), 16K(304.2071), 19K(304.2071), 1K(304.2071), 20K(304.2071), 24K(304.2071), 25K(304.2071), 2M(15.9949), 3C(57.0214), 3M(15.9949), 4C(57.0214), 8C(57.0214), 8K(304.2071), 9C(57.0214), 9K(304.2071), 9M(15.9949), N-term(304.2071)
sp|P08559|ODPA_HUMAN	P08559	ODPA_HUMAN	PDHA1	390	77.2	Homo sapiens OX=9606	Pyruvate dehydrogenase E1 component subunit alpha, somatic form, mitochondrial	1:Experimental evidence at protein level	10000	0.9990	34	28	34	328	260	328	11455411968	10656052992	11455411968	10K(304.2071), 11K(304.2071), 12C(57.0214), 12K(304.2071), 13C(57.0214), 13K(304.2071), 15K(304.2071), 18K(304.2071), 1M(15.9949), 23C(57.0214), 24K(304.2071), 2M(15.9949), 3C(57.0214), 3M(15.9949), 4M(15.9949), 5M(15.9949), 6C(57.0214), 6M(15.9949), 7C(57.0214), 7K(304.2071), 8C(57.0214), 8K(304.2071), 9K(304.2071), N-term(304.2071)
sp|P49753|ACOT2_HUMAN	P49753	ACOT2_HUMAN	ACOT2	483	79.5	Homo sapiens OX=9606	Acyl-coenzyme A thioesterase 2, mitochondrial	1:Experimental evidence at protein level	10000	0.9990	34	2	34	165	6	165	5739730304	76602191	5739730304	10K(304.2071), 11K(304.2071), 12K(304.2071), 13K(304.2071), 14M(15.9949), 17K(304.2071), 18M(15.9949), 1C(57.0214), 1K(304.2071), 20K(304.2071), 21C(57.0214), 22C(57.0214), 22K(304.2071), 23C(57.0214), 24K(304.2071), 2C(57.0214), 2K(304.2071), 2M(15.9949), 4M(15.9949), 5C(57.0214), 6C(57.0214), 7C(57.0214), 7K(304.2071), 8K(304.2071), 8M(15.9949), 9C(57.0214), N-term(304.2071), N-term(42.0106)
sp|Q5THJ4|VP13D_HUMAN	Q5THJ4	VP13D_HUMAN	VPS13D	4388	9.4	Homo sapiens OX=9606	Intermembrane lipid transfer protein VPS13D	1:Experimental evidence at protein level	10000	0.9990	34	34	34	43	43	43	86280340	86280340	86280340	10K(304.2071), 11C(57.0214), 12K(304.2071), 13K(304.2071), 14K(304.2071), 15K(304.2071), 17K(304.2071), 19K(304.2071), 2C(57.0214), 3C(57.0214), 6M(15.9949), 7K(304.2071), 8C(57.0214), 8K(304.2071), 9K(304.2071), N-term(304.2071)
sp|Q86VB7|C163A_HUMAN	Q86VB7	C163A_HUMAN	CD163	1156	30	Homo sapiens OX=9606	Scavenger receptor cysteine-rich type 1 protein M130	1:Experimental evidence at protein level	10000	0.9990	33	33	33	63	63	63	178501880	178501880	178501880	11M(15.9949), 12C(57.0214), 13C(57.0214), 15K(304.2071), 16K(304.2071), 17K(304.2071), 18C(57.0214), 1C(57.0214), 2K(304.2071), 3C(57.0214), 4C(57.0214), 4M(15.9949), 5C(57.0214), 6C(57.0214), 7C(57.0214), 7K(304.2071), 8C(57.0214), 8K(304.2071), 9C(57.0214), 9K(304.2071), N-term(304.2071)
sp|Q01813|PFKAP_HUMAN	Q01813	PFKAP_HUMAN	PFKP	784	45	Homo sapiens OX=9606	ATP-dependent 6-phosphofructokinase, platelet type	1:Experimental evidence at protein level	10000	0.9990	33	32	33	145	139	145	2496805952	2246008640	2246008640	10K(304.2071), 11K(304.2071), 12K(304.2071), 13K(304.2071), 14K(304.2071), 14M(15.9949), 15K(304.2071), 17M(15.9949), 1K(304.2071), 21K(304.2071), 22K(304.2071), 2M(15.9949), 3C(57.0214), 4C(57.0214), 4M(15.9949), 5C(57.0214), 6C(57.0214), 6M(15.9949), 7K(304.2071), 8C(57.0214), 8K(304.2071), 9C(57.0214), 9M(15.9949), N-term(304.2071), N-term(42.0106)
sp|P11940|PABP1_HUMAN	P11940	PABP1_HUMAN	PABPC1	636	58	Homo sapiens OX=9606	Polyadenylate-binding protein 1	1:Experimental evidence at protein level	10000	0.9990	33	5	33	132	19	132	452103280	201556328	452103280	10K(304.2071), 11K(304.2071), 12K(304.2071), 14K(304.2071), 14M(15.9949), 15C(57.0214), 15K(304.2071), 16K(304.2071), 16M(15.9949), 2M(15.9949), 31M(15.9949), 3C(57.0214), 3M(15.9949), 41K(304.2071), 4M(15.9949), 5M(15.9949), 6C(57.0214), 6M(15.9949), 8K(304.2071), 8M(15.9949), 9K(304.2071), 9M(15.9949), N-term(304.2071)
sp|Q8TAQ2|SMRC2_HUMAN	Q8TAQ2	SMRC2_HUMAN	SMARCC2	1214	27.4	Homo sapiens OX=9606	SWI/SNF complex subunit SMARCC2	1:Experimental evidence at protein level	10000	0.9990	33	25	33	56	42	56	128772740	49170387	128772740	10K(304.2071), 11K(304.2071), 11M(15.9949), 12C(57.0214), 17K(304.2071), 18K(304.2071), 1K(304.2071), 21K(304.2071), 2K(304.2071), 2M(15.9949), 3M(15.9949), 5C(57.0214), 6M(15.9949), 7C(57.0214), 7K(304.2071), 8K(304.2071), 9K(304.2071), N-term(304.2071)
sp|Q9C0C9|UBE2O_HUMAN	Q9C0C9	UBE2O_HUMAN	UBE2O	1292	30.1	Homo sapiens OX=9606	(E3-independent) E2 ubiquitin-conjugating enzyme	1:Experimental evidence at protein level	10000	0.9990	33	32	33	52	51	52	88533118	88533118	88533118	10C(57.0214), 10K(304.2071), 11C(57.0214), 11K(304.2071), 12K(304.2071), 15K(304.2071), 16C(57.0214), 18K(304.2071), 19K(304.2071), 1C(57.0214), 1K(304.2071), 20K(304.2071), 21K(304.2071), 2C(57.0214), 2M(15.9949), 3K(304.2071), 3M(15.9949), 4C(57.0214), 4K(304.2071), 4M(15.9949), 5C(57.0214), 6C(57.0214), 7K(304.2071), 8K(304.2071), 9K(304.2071), 9M(15.9949), N-term(304.2071)
sp|P05023|AT1A1_HUMAN	P05023	AT1A1_HUMAN	ATP1A1	1023	31.9	Homo sapiens OX=9606	Sodium/potassium-transporting ATPase subunit alpha-1	1:Experimental evidence at protein level	10000	0.9990	33	32	33	128	125	128	2395306368	911001664	911001664	10K(304.2071), 11K(304.2071), 12K(304.2071), 13K(304.2071), 13M(15.9949), 14K(304.2071), 17K(304.2071), 1C(57.0214), 1K(304.2071), 28K(304.2071), 2C(57.0214), 2K(304.2071), 2M(15.9949), 4M(15.9949), 5C(57.0214), 6C(57.0214), 6M(15.9949), 7C(57.0214), 7K(304.2071), 8K(304.2071), 9C(57.0214), 9K(304.2071), N-term(304.2071)
sp|Q9Y2W1|TR150_HUMAN	Q9Y2W1	TR150_HUMAN	THRAP3	955	35.1	Homo sapiens OX=9606	Thyroid hormone receptor-associated protein 3	1:Experimental evidence at protein level	10000	0.9990	33	32	33	62	60	62	174963972	174963972	174963972	11K(304.2071), 12K(304.2071), 13K(304.2071), 14K(304.2071), 17K(304.2071), 20K(304.2071), 21K(304.2071), 2K(304.2071), 3M(15.9949), 6K(304.2071), 7K(304.2071), 8K(304.2071), 8M(15.9949), 9K(304.2071), N-term(304.2071)
sp|Q9BXX0|EMIL2_HUMAN	Q9BXX0	EMIL2_HUMAN	EMILIN2	1053	36.5	Homo sapiens OX=9606	EMILIN-2	1:Experimental evidence at protein level	10000	0.9990	33	33	33	57	57	57	146397904	146397904	146397904	10C(57.0214), 10K(304.2071), 11C(57.0214), 11K(304.2071), 12C(57.0214), 13K(304.2071), 14K(304.2071), 15C(57.0214), 15K(304.2071), 16C(57.0214), 17K(304.2071), 1K(304.2071), 22K(304.2071), 25K(304.2071), 2C(57.0214), 3C(57.0214), 4C(57.0214), 4M(15.9949), 6C(57.0214), 7K(304.2071), 7M(15.9949), 8C(57.0214), 8K(304.2071), 9K(304.2071), N-term(304.2071)
sp|Q53SF7|COBL1_HUMAN	Q53SF7	COBL1_HUMAN	COBLL1	1128	37.2	Homo sapiens OX=9606	Cordon-bleu protein-like 1	1:Experimental evidence at protein level	10000	0.9990	33	33	33	49	49	49	112473840	112473840	112473840	10C(57.0214), 10K(304.2071), 11K(304.2071), 12K(304.2071), 13K(304.2071), 14K(304.2071), 15K(304.2071), 16K(304.2071), 18K(304.2071), 1K(304.2071), 21K(304.2071), 22K(304.2071), 23K(304.2071), 25M(15.9949), 26K(304.2071), 2M(15.9949), 3C(57.0214), 5M(15.9949), 7K(304.2071), 8K(304.2071), 9K(304.2071), N-term(304.2071)
sp|Q6ZMP0|THSD4_HUMAN	Q6ZMP0	THSD4_HUMAN	THSD4	1018	37.7	Homo sapiens OX=9606	Thrombospondin type-1 domain-containing protein 4	2:Experimental evidence at transcript level	10000	0.9990	33	33	33	55	55	55	98236012	98236012	98236012	10C(57.0214), 10K(304.2071), 11K(304.2071), 11M(15.9949), 12C(57.0214), 12K(304.2071), 13M(15.9949), 14C(57.0214), 16C(57.0214), 16K(304.2071), 16M(15.9949), 17K(304.2071), 1C(57.0214), 2C(57.0214), 3C(57.0214), 4C(57.0214), 5C(57.0214), 6C(57.0214), 6M(15.9949), 7C(57.0214), 8C(57.0214), 8K(304.2071), 8M(15.9949), 9C(57.0214), 9K(304.2071), N-term(304.2071)
sp|P46379|BAG6_HUMAN	P46379	BAG6_HUMAN	BAG6	1132	39.6	Homo sapiens OX=9606	Large proline-rich protein BAG6	1:Experimental evidence at protein level	10000	0.9990	33	33	33	56	56	56	287092364	287092364	287092364	10K(304.2071), 11K(304.2071), 13K(304.2071), 15M(15.9949), 18K(304.2071), 1C(57.0214), 1K(304.2071), 22M(15.9949), 2K(304.2071), 2M(15.9949), 3M(15.9949), 5C(57.0214), 7M(15.9949), 9K(304.2071), N-term(304.2071)
sp|Q96A65|EXOC4_HUMAN	Q96A65	EXOC4_HUMAN	EXOC4	974	41.2	Homo sapiens OX=9606	Exocyst complex component 4	1:Experimental evidence at protein level	10000	0.9990	33	33	33	44	44	44	92623510	92623510	92623510	11M(15.9949), 12K(304.2071), 13K(304.2071), 15K(304.2071), 17K(304.2071), 19K(304.2071), 1K(304.2071), 20K(304.2071), 3C(57.0214), 40K(304.2071), 4C(57.0214), 4K(304.2071), 6C(57.0214), 7K(304.2071), 8K(304.2071), 8M(15.9949), 9K(304.2071), N-term(304.2071), N-term(42.0106)
sp|P22102|PUR2_HUMAN	P22102	PUR2_HUMAN	GART	1010	43.7	Homo sapiens OX=9606	Trifunctional purine biosynthetic protein adenosine-3	1:Experimental evidence at protein level	10000	0.9990	33	33	33	63	63	63	321379416	321379416	321379416	12K(304.2071), 13C(57.0214), 13K(304.2071), 14K(304.2071), 14M(15.9949), 16K(304.2071), 18C(57.0214), 19K(304.2071), 1K(304.2071), 20K(304.2071), 23K(304.2071), 24K(304.2071), 25K(304.2071), 2K(304.2071), 30K(304.2071), 4C(57.0214), 4K(304.2071), 5M(15.9949), 6C(57.0214), 6M(15.9949), 7K(304.2071), 8K(304.2071), 9C(57.0214), 9K(304.2071), N-term(304.2071)
sp|Q8WUF5|IASPP_HUMAN	Q8WUF5	IASPP_HUMAN	PPP1R13L	828	44.7	Homo sapiens OX=9606	RelA-associated inhibitor	1:Experimental evidence at protein level	10000	0.9990	33	32	33	57	55	57	346657280	346657280	346657280	10K(304.2071), 11K(304.2071), 12K(304.2071), 13K(304.2071), 16K(304.2071), 1K(304.2071), 8M(15.9949), N-term(304.2071)
sp|Q05086|UBE3A_HUMAN	Q05086	UBE3A_HUMAN	UBE3A	875	45.8	Homo sapiens OX=9606	Ubiquitin-protein ligase E3A	1:Experimental evidence at protein level	10000	0.9990	33	33	33	67	67	67	171630468	171630468	171630468	11K(304.2071), 13C(57.0214), 13K(304.2071), 14C(57.0214), 14K(304.2071), 19C(57.0214), 19K(304.2071), 19M(15.9949), 21K(304.2071), 22C(57.0214), 2C(57.0214), 3C(57.0214), 3M(15.9949), 4K(304.2071), 7C(57.0214), 8C(57.0214), 8K(304.2071), 8M(15.9949), 9C(57.0214), 9K(304.2071), N-term(304.2071)
sp|Q8TB22|SPT20_HUMAN	Q8TB22	SPT20_HUMAN	SPATA20	786	46.1	Homo sapiens OX=9606	Spermatogenesis-associated protein 20	2:Experimental evidence at transcript level	10000	0.9990	33	33	33	56	56	56	334315040	334315040	334315040	10K(304.2071), 10M(15.9949), 11C(57.0214), 11K(304.2071), 14K(304.2071), 15K(304.2071), 16C(57.0214), 17K(304.2071), 1C(57.0214), 1M(15.9949), 21K(304.2071), 24C(57.0214), 24M(15.9949), 25K(304.2071), 28K(304.2071), 2K(304.2071), 2M(15.9949), 3M(15.9949), 5C(57.0214), 9K(304.2071), 9M(15.9949), N-term(304.2071)
sp|O00423|EMAL1_HUMAN	O00423	EMAL1_HUMAN	EML1	815	46.5	Homo sapiens OX=9606	Echinoderm microtubule-associated protein-like 1	1:Experimental evidence at protein level	10000	0.9990	33	32	33	61	60	61	305898384	288573528	305898384	10K(304.2071), 11K(304.2071), 12K(304.2071), 13K(304.2071), 14K(304.2071), 15K(304.2071), 16C(57.0214), 16M(15.9949), 17C(57.0214), 1C(57.0214), 1K(304.2071), 22C(57.0214), 24K(304.2071), 28K(304.2071), 3M(15.9949), 6C(57.0214), 7K(304.2071), 8C(57.0214), 8K(304.2071), 9K(304.2071), N-term(304.2071)
sp|P23246|SFPQ_HUMAN	P23246	SFPQ_HUMAN	SFPQ	707	47.5	Homo sapiens OX=9606	Splicing factor, proline- and glutamine-rich	1:Experimental evidence at protein level	10000	0.9990	33	32	33	157	154	157	762202768	600462768	762202768	10K(304.2071), 10M(15.9949), 11K(304.2071), 12K(304.2071), 13K(304.2071), 16K(304.2071), 19K(304.2071), 1C(57.0214), 2K(304.2071), 2M(15.9949), 32K(304.2071), 3M(15.9949), 4M(15.9949), 5M(15.9949), 6M(15.9949), 7K(304.2071), 7M(15.9949), 8K(304.2071), 8M(15.9949), 9K(304.2071), 9M(15.9949), N-term(304.2071)
sp|Q04446|GLGB_HUMAN	Q04446	GLGB_HUMAN	GBE1	702	50.1	Homo sapiens OX=9606	1,4-alpha-glucan-branching enzyme	1:Experimental evidence at protein level	10000	0.9990	33	33	33	103	103	103	1263305760	1263305760	1263305760	11K(304.2071), 13K(304.2071), 14K(304.2071), 15C(57.0214), 16K(304.2071), 1C(57.0214), 1C(57.0214), 1K(304.2071), 3K(304.2071), 3M(15.9949), 4C(57.0214), 4M(15.9949), 6M(15.9949), 7K(304.2071), 8C(57.0214), 8K(304.2071), 8M(15.9949), 9K(304.2071), 9M(15.9949), N-term(304.2071), N-term(42.0106)
sp|P26639|SYTC_HUMAN	P26639	SYTC_HUMAN	TARS1	723	50.3	Homo sapiens OX=9606	Threonine--tRNA ligase 1, cytoplasmic	1:Experimental evidence at protein level	10000	0.9990	33	30	33	66	61	66	420863224	420863224	420863224	10C(57.0214), 10K(304.2071), 11C(57.0214), 11K(304.2071), 12K(304.2071), 13K(304.2071), 14K(304.2071), 15K(304.2071), 16C(57.0214), 17K(304.2071), 1C(57.0214), 1K(304.2071), 20K(304.2071), 22K(304.2071), 2M(15.9949), 3M(15.9949), 4C(57.0214), 7K(304.2071), 8C(57.0214), 8K(304.2071), 9K(304.2071), N-term(304.2071)
sp|Q9Y263|PLAP_HUMAN	Q9Y263	PLAP_HUMAN	PLAA	795	50.6	Homo sapiens OX=9606	Phospholipase A-2-activating protein	1:Experimental evidence at protein level	10000	0.9990	33	33	33	74	74	74	288596736	288596736	288596736	10C(57.0214), 10K(304.2071), 11K(304.2071), 12K(304.2071), 12M(15.9949), 13K(304.2071), 16K(304.2071), 17K(304.2071), 19K(304.2071), 1K(304.2071), 2K(304.2071), 2M(15.9949), 3C(57.0214), 3M(15.9949), 4C(57.0214), 4M(15.9949), 5C(57.0214), 6M(15.9949), 7K(304.2071), 8C(57.0214), 8K(304.2071), 8M(15.9949), 9C(57.0214), 9K(304.2071), N-term(304.2071)
sp|Q9NVH1|DJC11_HUMAN	Q9NVH1	DJC11_HUMAN	DNAJC11	559	53.5	Homo sapiens OX=9606	DnaJ homolog subfamily C member 11	1:Experimental evidence at protein level	10000	0.9990	33	33	33	70	70	70	505382952	505382952	505382952	10C(57.0214), 10K(304.2071), 12K(304.2071), 13K(304.2071), 15K(304.2071), 19K(304.2071), 1C(57.0214), 1K(304.2071), 20K(304.2071), 2C(57.0214), 2M(15.9949), 3C(57.0214), 3M(15.9949), 4M(15.9949), 5M(15.9949), 7C(57.0214), 7K(304.2071), 7M(15.9949), 8K(304.2071), 9K(304.2071), N-term(304.2071)
sp|P02788|TRFL_HUMAN	P02788	TRFL_HUMAN	LTF	710	55.1	Homo sapiens	Lactotransferrin	1:Experimental evidence at protein level	10000	0.9990	33	33	33	57	57	57	2388890272	800056528	800056528	10C(57.0214), 10K(304.2071), 11C(57.0214), 11K(304.2071), 12K(304.2071), 13K(304.2071), 14K(304.2071), 16K(304.2071), 17K(304.2071), 18K(304.2071), 1C(57.0214), 21C(57.0214), 2C(57.0214), 4C(57.0214), 5C(57.0214), 6C(57.0214), 6M(15.9949), 7C(57.0214), 9C(57.0214), 9K(304.2071), N-term(304.2071)
sp|P51116|FXR2_HUMAN	P51116	FXR2_HUMAN	FXR2	673	56.9	Homo sapiens OX=9606	Fragile X mental retardation syndrome-related protein 2	1:Experimental evidence at protein level	10000	0.9990	33	28	33	81	69	81	439353344	141744940	439353344	10K(304.2071), 12K(304.2071), 15C(57.0214), 17M(15.9949), 1K(304.2071), 22K(304.2071), 23K(304.2071), 2K(304.2071), 3C(57.0214), 3M(15.9949), 4M(15.9949), 7C(57.0214), 8K(304.2071), 9C(57.0214), 9K(304.2071), N-term(304.2071)
sp|P12956|XRCC6_HUMAN	P12956	XRCC6_HUMAN	XRCC6	609	57.1	Homo sapiens OX=9606	X-ray repair cross-complementing protein 6	1:Experimental evidence at protein level	10000	0.9990	33	33	33	85	85	85	683649984	683649984	683649984	10K(304.2071), 10M(15.9949), 11K(304.2071), 12K(304.2071), 13K(304.2071), 14K(304.2071), 16K(304.2071), 17K(304.2071), 18K(304.2071), 19K(304.2071), 1K(304.2071), 20K(304.2071), 21K(304.2071), 22K(304.2071), 2M(15.9949), 3K(304.2071), 5M(15.9949), 6C(57.0214), 7K(304.2071), 8K(304.2071), 9K(304.2071), N-term(304.2071), N-term(42.0106)
sp|Q9NVE7|PANK4_HUMAN	Q9NVE7	PANK4_HUMAN	PANK4	773	57.3	Homo sapiens OX=9606	4'-phosphopantetheine phosphatase	1:Experimental evidence at protein level	10000	0.9990	33	33	33	73	73	73	332297264	332297264	332297264	10K(304.2071), 11K(304.2071), 12C(57.0214), 13K(304.2071), 14K(304.2071), 15K(304.2071), 17K(304.2071), 18K(304.2071), 1K(304.2071), 23K(304.2071), 23M(15.9949), 2C(57.0214), 3C(57.0214), 4M(15.9949), 6C(57.0214), 7K(304.2071), 8C(57.0214), 8M(15.9949), 9C(57.0214), 9K(304.2071), N-term(304.2071), N-term(42.0106)
sp|P01008|ANT3_HUMAN	P01008	ANT3_HUMAN	SERPINC1	464	57.5	Homo sapiens	Antithrombin-III	1:Experimental evidence at protein level	10000	0.9990	33	33	33	158	158	158	2492616512	2492616512	2492616512	10C(57.0214), 10K(304.2071), 10M(15.9949), 11K(304.2071), 11M(15.9949), 12K(304.2071), 13K(304.2071), 14K(304.2071), 15K(304.2071), 16K(304.2071), 19M(15.9949), 1K(304.2071), 20K(304.2071), 21K(304.2071), 22K(304.2071), 2K(304.2071), 4M(15.9949), 5C(57.0214), 6C(57.0214), 6M(15.9949), 7K(304.2071), 7M(15.9949), 8C(57.0214), 8K(304.2071), N-term(304.2071)
sp|Q9NUB1|ACS2L_HUMAN	Q9NUB1	ACS2L_HUMAN	ACSS1	689	57.6	Homo sapiens OX=9606	Acetyl-coenzyme A synthetase 2-like, mitochondrial	1:Experimental evidence at protein level	10000	0.9990	33	33	33	133	133	133	1469540512	1469540512	1469540512	11C(57.0214), 11K(304.2071), 13K(304.2071), 14C(57.0214), 14K(304.2071), 14M(15.9949), 15C(57.0214), 15M(15.9949), 16C(57.0214), 16K(304.2071), 18C(57.0214), 1C(57.0214), 1K(304.2071), 21K(304.2071), 22M(15.9949), 28K(304.2071), 29K(304.2071), 2C(57.0214), 30K(304.2071), 3M(15.9949), 5M(15.9949), 6K(304.2071), 7C(57.0214), 7K(304.2071), 8K(304.2071), N-term(304.2071)
sp|Q14247|SRC8_HUMAN	Q14247	SRC8_HUMAN	CTTN	550	58.4	Homo sapiens OX=9606	Src substrate cortactin	1:Experimental evidence at protein level	10000	0.9990	33	33	33	94	94	94	457676584	457676584	457676584	10K(304.2071), 13K(304.2071), 14K(304.2071), 14M(15.9949), 15K(304.2071), 17K(304.2071), 1C(57.0214), 2C(57.0214), 2K(304.2071), 30K(304.2071), 32K(304.2071), 5M(15.9949), 7K(304.2071), 8K(304.2071), 9K(304.2071), N-term(304.2071)
sp|P30153|2AAA_HUMAN	P30153	2AAA_HUMAN	PPP2R1A	589	62.3	Homo sapiens OX=9606	Serine/threonine-protein phosphatase 2A 65 kDa regulatory subunit A alpha isoform	1:Experimental evidence at protein level	10000	0.9990	33	26	33	163	130	163	1832629184	1680021760	1832629184	10C(57.0214), 10K(304.2071), 11C(57.0214), 11K(304.2071), 11M(15.9949), 12K(304.2071), 13K(304.2071), 15K(304.2071), 16K(304.2071), 16M(15.9949), 18K(304.2071), 1M(15.9949), 20K(304.2071), 22C(57.0214), 24K(304.2071), 2C(57.0214), 2M(15.9949), 3C(57.0214), 4C(57.0214), 4M(15.9949), 5C(57.0214), 5M(15.9949), 6M(15.9949), 8K(304.2071), 8M(15.9949), 9C(57.0214), 9K(304.2071), 9M(15.9949), N-term(304…
sp|P30038|AL4A1_HUMAN	P30038	AL4A1_HUMAN	ALDH4A1	563	65.9	Homo sapiens OX=9606	Delta-1-pyrroline-5-carboxylate dehydrogenase, mitochondrial	1:Experimental evidence at protein level	10000	0.9990	33	33	33	152	152	152	2532420160	2532420160	2532420160	10M(15.9949), 11K(304.2071), 12C(57.0214), 12K(304.2071), 14M(15.9949), 17K(304.2071), 19K(304.2071), 1C(57.0214), 21K(304.2071), 23K(304.2071), 2M(15.9949), 30K(304.2071), 4K(304.2071), 4M(15.9949), 5C(57.0214), 5K(304.2071), 6C(57.0214), 7K(304.2071), 7M(15.9949), 8K(304.2071), 9K(304.2071), N-term(304.2071)
sp|O75083|WDR1_HUMAN	O75083	WDR1_HUMAN	WDR1	606	66.2	Homo sapiens OX=9606	WD repeat-containing protein 1	1:Experimental evidence at protein level	10000	0.9990	33	33	33	143	143	143	2200931008	2200931008	2200931008	10K(304.2071), 12C(57.0214), 14M(15.9949), 16K(304.2071), 18C(57.0214), 19K(304.2071), 1C(57.0214), 1K(304.2071), 21K(304.2071), 22K(304.2071), 23K(304.2071), 25K(304.2071), 28K(304.2071), 2C(57.0214), 4C(57.0214), 5M(15.9949), 7K(304.2071), 8K(304.2071), 9C(57.0214), 9K(304.2071), N-term(304.2071)
sp|P01009|A1AT_HUMAN	P01009	A1AT_HUMAN	SERPINA1	418	66.7	Homo sapiens OX=9606	Alpha-1-antitrypsin	1:Experimental evidence at protein level	10000	0.9990	33	31	33	572	552	572	15117053696	11976222720	15117053696	10C(57.0214), 10K(304.2071), 11K(304.2071), 12K(304.2071), 15K(304.2071), 15M(15.9949), 16K(304.2071), 17K(304.2071), 18K(304.2071), 19K(304.2071), 1K(304.2071), 20K(304.2071), 22K(304.2071), 24K(304.2071), 2K(304.2071), 3K(304.2071), 3M(15.9949), 4M(15.9949), 5M(15.9949), 6K(304.2071), 6M(15.9949), 7K(304.2071), 8K(304.2071), 8M(15.9949), 9C(57.0214), 9K(304.2071), 9M(15.9949), N-term(304.2071)
sp|P12235|ADT1_HUMAN	P12235	ADT1_HUMAN	SLC25A4	298	70.8	Homo sapiens OX=9606	ADP/ATP translocase 1	1:Experimental evidence at protein level	10000	0.9990	33	10	33	764	213	764	44083628032	32970939392	44083628032	10K(304.2071), 11K(304.2071), 12C(57.0214), 12K(304.2071), 13C(57.0214), 13K(304.2071), 14K(304.2071), 15K(304.2071), 16K(304.2071), 18C(57.0214), 1K(304.2071), 1M(15.9949), 2M(15.9949), 3M(15.9949), 4M(15.9949), 5C(57.0214), 5M(15.9949), 6M(15.9949), 7K(304.2071), 8C(57.0214), 8K(304.2071), 9K(304.2071), N-term(304.2071), N-term(42.0106)
sp|Q05639|EF1A2_HUMAN	Q05639	EF1A2_HUMAN	EEF1A2	463	75.8	Homo sapiens OX=9606	Elongation factor 1-alpha 2	1:Experimental evidence at protein level	10000	0.9990	33	21	33	297	212	297	7632509312	6479545600	7632509312	10K(304.2071), 10M(15.9949), 11C(57.0214), 11K(304.2071), 12K(304.2071), 13K(304.2071), 15K(304.2071), 15M(15.9949), 16C(57.0214), 16K(304.2071), 17K(304.2071), 1K(304.2071), 21M(15.9949), 23K(304.2071), 24K(304.2071), 25K(304.2071), 26K(304.2071), 28M(15.9949), 29K(304.2071), 2M(15.9949), 32K(304.2071), 33C(57.0214), 33K(304.2071), 3C(57.0214), 40C(57.0214), 41K(304.2071), 4C(57.0214), 5C(57.021…
sp|Q9UNZ2|NSF1C_HUMAN	Q9UNZ2	NSF1C_HUMAN	NSFL1C	370	76.2	Homo sapiens OX=9606	NSFL1 cofactor p47	1:Experimental evidence at protein level	10000	0.9990	33	33	33	91	91	91	1005758048	1005758048	1005758048	10K(304.2071), 10M(15.9949), 11K(304.2071), 11M(15.9949), 12K(304.2071), 13K(304.2071), 16K(304.2071), 17K(304.2071), 18M(15.9949), 1K(304.2071), 21K(304.2071), 23K(304.2071), 24K(304.2071), 6K(304.2071), 7K(304.2071), 8K(304.2071), N-term(304.2071)
sp|Q93052|LPP_HUMAN	Q93052	LPP_HUMAN	LPP	612	76.5	Homo sapiens OX=9606	Lipoma-preferred partner	1:Experimental evidence at protein level	10000	0.9990	33	33	33	148	148	148	672753504	672753504	672753504	10K(304.2071), 11C(57.0214), 11K(304.2071), 11M(15.9949), 12C(57.0214), 13K(304.2071), 14C(57.0214), 14K(304.2071), 16C(57.0214), 17C(57.0214), 17K(304.2071), 17M(15.9949), 18K(304.2071), 18M(15.9949), 19K(304.2071), 1C(57.0214), 21K(304.2071), 22K(304.2071), 22M(15.9949), 23K(304.2071), 24K(304.2071), 25C(57.0214), 25K(304.2071), 26K(304.2071), 27K(304.2071), 2M(15.9949), 36C(57.0214), 3C(57.021…
sp|P09972|ALDOC_HUMAN	P09972	ALDOC_HUMAN	ALDOC	364	77.7	Homo sapiens OX=9606	Fructose-bisphosphate aldolase C	1:Experimental evidence at protein level	10000	0.9990	33	31	33	225	222	225	13516935424	3542636800	4011555584	10C(57.0214), 11K(304.2071), 12K(304.2071), 12M(15.9949), 13K(304.2071), 14K(304.2071), 15K(304.2071), 1C(57.0214), 1K(304.2071), 25C(57.0214), 28K(304.2071), 3K(304.2071), 3M(15.9949), 7K(304.2071), 8M(15.9949), N-term(304.2071)
sp|P42765|THIM_HUMAN	P42765	THIM_HUMAN	ACAA2	397	91.2	Homo sapiens OX=9606	3-ketoacyl-CoA thiolase, mitochondrial	1:Experimental evidence at protein level	10000	0.9990	33	32	33	413	409	413	12448017920	12448017920	12448017920	10K(304.2071), 11K(304.2071), 11M(15.9949), 12K(304.2071), 12M(15.9949), 13C(57.0214), 13K(304.2071), 13M(15.9949), 14M(15.9949), 17C(57.0214), 18K(304.2071), 18M(15.9949), 19C(57.0214), 19K(304.2071), 1K(304.2071), 20K(304.2071), 20M(15.9949), 21K(304.2071), 27K(304.2071), 28K(304.2071), 29K(304.2071), 2C(57.0214), 2M(15.9949), 3M(15.9949), 6C(57.0214), 6K(304.2071), 7C(57.0214), 7K(304.2071), 8…
sp|P08590|MYL3_HUMAN	P08590	MYL3_HUMAN	MYL3	195	92.8	Homo sapiens OX=9606	Myosin light chain 3	1:Experimental evidence at protein level	10000	0.9990	33	28	33	1517	885	1517	69263048704	69263048704	69263048704	10C(57.0214), 10K(304.2071), 10M(15.9949), 11C(57.0214), 11K(304.2071), 11M(15.9949), 12K(304.2071), 13K(304.2071), 14K(304.2071), 15K(304.2071), 16K(304.2071), 17K(304.2071), 19K(304.2071), 1C(57.0214), 1M(15.9949), 22M(15.9949), 23K(304.2071), 28K(304.2071), 29K(304.2071), 2K(304.2071), 2M(15.9949), 4K(304.2071), 4M(15.9949), 6C(57.0214), 7K(304.2071), 7M(15.9949), 8K(304.2071), 9K(304.2071), N…
sp|P49750|YLPM1_HUMAN	P49750	YLPM1_HUMAN	YLPM1	2146	17	Homo sapiens OX=9606	YLP motif-containing protein 1	1:Experimental evidence at protein level	10000	0.9990	32	32	32	40	40	40	132247270	53777751	53777751	10K(304.2071), 11K(304.2071), 12K(304.2071), 13K(304.2071), 14K(304.2071), 15K(304.2071), 17K(304.2071), 1K(304.2071), 29K(304.2071), 2K(304.2071), 2M(15.9949), 4M(15.9949), 5M(15.9949), 7K(304.2071), 8K(304.2071), N-term(304.2071)
sp|Q92538|GBF1_HUMAN	Q92538	GBF1_HUMAN	GBF1	1859	23	Homo sapiens OX=9606	Golgi-specific brefeldin A-resistance guanine nucleotide exchange factor 1	1:Experimental evidence at protein level	10000	0.9990	32	32	32	46	46	46	128183512	96197424	96197424	10K(304.2071), 12K(304.2071), 13C(57.0214), 13M(15.9949), 14K(304.2071), 15K(304.2071), 17C(57.0214), 17K(304.2071), 18K(304.2071), 1K(304.2071), 21K(304.2071), 41K(304.2071), 4M(15.9949), 5M(15.9949), 7C(57.0214), 7K(304.2071), 8C(57.0214), 8K(304.2071), 9K(304.2071), N-term(304.2071)
sp|Q15046|SYK_HUMAN	Q15046	SYK_HUMAN	KARS1	597	57	Homo sapiens OX=9606	Lysine--tRNA ligase	1:Experimental evidence at protein level	10000	0.9990	32	32	32	78	78	78	412439192	412439192	412439192	10C(57.0214), 10K(304.2071), 11K(304.2071), 12K(304.2071), 13K(304.2071), 13M(15.9949), 14K(304.2071), 14M(15.9949), 16K(304.2071), 17C(57.0214), 1K(304.2071), 28K(304.2071), 32K(304.2071), 3C(57.0214), 3M(15.9949), 4C(57.0214), 4M(15.9949), 6C(57.0214), 7K(304.2071), 8K(304.2071), 8M(15.9949), 9K(304.2071), N-term(304.2071), N-term(42.0106)
sp|P05166|PCCB_HUMAN	P05166	PCCB_HUMAN	PCCB	539	72	Homo sapiens OX=9606	Propionyl-CoA carboxylase beta chain, mitochondrial	1:Experimental evidence at protein level	10000	0.9990	32	32	32	137	137	137	1436445760	1436445760	1436445760	10C(57.0214), 10K(304.2071), 11K(304.2071), 12K(304.2071), 13K(304.2071), 14K(304.2071), 15K(304.2071), 15M(15.9949), 16K(304.2071), 18M(15.9949), 1C(57.0214), 21K(304.2071), 23K(304.2071), 2C(57.0214), 2K(304.2071), 2M(15.9949), 3C(57.0214), 4M(15.9949), 5C(57.0214), 5M(15.9949), 6M(15.9949), 7K(304.2071), 8K(304.2071), 9M(15.9949), N-term(304.2071)
sp|Q68DQ2|CRBG3_HUMAN	Q68DQ2	CRBG3_HUMAN	CRYBG3	2970	12.9	Homo sapiens OX=9606	Very large A-kinase anchor protein	1:Experimental evidence at protein level	10000	0.9990	32	32	32	42	42	42	612311302	612311302	612311302	10M(15.9949), 11C(57.0214), 12K(304.2071), 13K(304.2071), 14K(304.2071), 15K(304.2071), 17K(304.2071), 18K(304.2071), 1C(57.0214), 23K(304.2071), 25M(15.9949), 26K(304.2071), 2K(304.2071), 3C(57.0214), 4C(57.0214), 7K(304.2071), 8K(304.2071), 9K(304.2071), N-term(304.2071)
sp|Q9H2D6|TARA_HUMAN	Q9H2D6	TARA_HUMAN	TRIOBP	2365	14.2	Homo sapiens OX=9606	TRIO and F-actin-binding protein	1:Experimental evidence at protein level	10000	0.9990	32	30	32	46	44	46	209661008	209661008	209661008	10K(304.2071), 11K(304.2071), 12C(57.0214), 12K(304.2071), 13K(304.2071), 13M(15.9949), 17C(57.0214), 19K(304.2071), 1C(57.0214), 2C(57.0214), 3C(57.0214), 5M(15.9949), 7K(304.2071), 8K(304.2071), 9K(304.2071), N-term(304.2071)
sp|O15021|MAST4_HUMAN	O15021	MAST4_HUMAN	MAST4	2623	15.2	Homo sapiens OX=9606	Microtubule-associated serine/threonine-protein kinase 4	1:Experimental evidence at protein level	10000	0.9990	32	29	32	45	40	45	44110339	44110339	44110339	10K(304.2071), 11K(304.2071), 12K(304.2071), 12M(15.9949), 13K(304.2071), 14K(304.2071), 15K(304.2071), 16K(304.2071), 1K(304.2071), 21K(304.2071), 21M(15.9949), 2K(304.2071), 3C(57.0214), 4K(304.2071), 5K(304.2071), 5M(15.9949), 6M(15.9949), 7K(304.2071), 8C(57.0214), 8K(304.2071), 9K(304.2071), N-term(304.2071)
sp|Q13023|AKAP6_HUMAN	Q13023	AKAP6_HUMAN	AKAP6	2319	16.4	Homo sapiens OX=9606	A-kinase anchor protein 6	1:Experimental evidence at protein level	10000	0.9990	32	32	32	49	49	49	47589781	47589781	47589781	10C(57.0214), 10K(304.2071), 11K(304.2071), 12K(304.2071), 13K(304.2071), 14C(57.0214), 14K(304.2071), 17K(304.2071), 18C(57.0214), 18K(304.2071), 21K(304.2071), 2C(57.0214), 2K(304.2071), 4C(57.0214), 5C(57.0214), 5K(304.2071), 7C(57.0214), 7K(304.2071), 8K(304.2071), 8M(15.9949), 9K(304.2071), N-term(304.2071)
sp|Q96PE2|ARHGH_HUMAN	Q96PE2	ARHGH_HUMAN	ARHGEF17	2063	17.3	Homo sapiens OX=9606	Rho guanine nucleotide exchange factor 17	1:Experimental evidence at protein level	10000	0.9990	32	32	32	39	39	39	48852422	48852422	48852422	10K(304.2071), 11K(304.2071), 12K(304.2071), 13K(304.2071), 16K(304.2071), 23K(304.2071), 2C(57.0214), 3C(57.0214), 4C(57.0214), 6M(15.9949), 7K(304.2071), 8K(304.2071), 9K(304.2071), N-term(304.2071)
sp|Q14669|TRIPC_HUMAN	Q14669	TRIPC_HUMAN	TRIP12	1992	20.7	Homo sapiens OX=9606	E3 ubiquitin-protein ligase TRIP12	1:Experimental evidence at protein level	10000	0.9990	32	32	32	39	39	39	60932933	60932933	60932933	10K(304.2071), 12K(304.2071), 14K(304.2071), 15K(304.2071), 17K(304.2071), 18K(304.2071), 1K(304.2071), 20K(304.2071), 2C(57.0214), 4C(57.0214), 5K(304.2071), 7K(304.2071), 8K(304.2071), 9K(304.2071), N-term(304.2071)
sp|P51610|HCFC1_HUMAN	P51610	HCFC1_HUMAN	HCFC1	2035	22.9	Homo sapiens OX=9606	Host cell factor 1	1:Experimental evidence at protein level	10000	0.9990	32	31	32	49	47	49	190261144	190261144	190261144	10K(304.2071), 11C(57.0214), 11K(304.2071), 13K(304.2071), 14K(304.2071), 15K(304.2071), 16K(304.2071), 1C(57.0214), 1K(304.2071), 20K(304.2071), 23K(304.2071), 26K(304.2071), 27K(304.2071), 29K(304.2071), 2C(57.0214), 2M(15.9949), 3C(57.0214), 3M(15.9949), 6C(57.0214), 7C(57.0214), 7K(304.2071), 7M(15.9949), 8C(57.0214), 8M(15.9949), 9C(57.0214), 9K(304.2071), N-term(304.2071), N-term(42.0106)
sp|Q13428|TCOF_HUMAN	Q13428	TCOF_HUMAN	TCOF1	1488	23.1	Homo sapiens OX=9606	Treacle protein	1:Experimental evidence at protein level	10000	0.9990	32	30	32	39	37	39	72280740	72280740	72280740	10K(304.2071), 11K(304.2071), 12K(304.2071), 14K(304.2071), 16K(304.2071), 18K(304.2071), 1C(57.0214), 1K(304.2071), 2M(15.9949), 3M(15.9949), 6M(15.9949), 7K(304.2071), 9K(304.2071), N-term(304.2071)
sp|P02452|CO1A1_HUMAN	P02452	CO1A1_HUMAN	COL1A1	1464	25.2	Homo sapiens OX=9606	Collagen alpha-1(I) chain	1:Experimental evidence at protein level	10000	0.9990	32	31	32	133	132	133	2685934464	2685934464	2685934464	10C(57.0214), 11C(57.0214), 11K(304.2071), 11M(15.9949), 12K(304.2071), 14K(304.2071), 15K(304.2071), 19K(304.2071), 22K(304.2071), 24K(304.2071), 2C(57.0214), 3C(57.0214), 3K(304.2071), 4C(57.0214), 6M(15.9949), 7K(304.2071), 8C(57.0214), 8K(304.2071), 9K(304.2071), N-term(304.2071)
sp|O95622|ADCY5_HUMAN	O95622	ADCY5_HUMAN	ADCY5	1261	27.4	Homo sapiens OX=9606	Adenylate cyclase type 5	1:Experimental evidence at protein level	10000	0.9990	32	17	32	66	40	66	181461488	139009548	181461488	10K(304.2071), 11K(304.2071), 12M(15.9949), 13K(304.2071), 16C(57.0214), 19K(304.2071), 1K(304.2071), 20C(57.0214), 3C(57.0214), 3M(15.9949), 4M(15.9949), 5C(57.0214), 6M(15.9949), 7C(57.0214), 7K(304.2071), 7M(15.9949), 8C(57.0214), 8K(304.2071), 9K(304.2071), N-term(304.2071)
sp|O43795|MYO1B_HUMAN	O43795	MYO1B_HUMAN	MYO1B	1136	27.6	Homo sapiens OX=9606	Unconventional myosin-Ib	1:Experimental evidence at protein level	10000	0.9990	32	26	32	40	34	40	185825008	156947408	156947408	10C(57.0214), 10K(304.2071), 11C(57.0214), 11K(304.2071), 12K(304.2071), 13K(304.2071), 14K(304.2071), 15K(304.2071), 16K(304.2071), 17K(304.2071), 20K(304.2071), 3C(57.0214), 3M(15.9949), 5C(57.0214), 6C(57.0214), 7K(304.2071), 7M(15.9949), 8K(304.2071), 9K(304.2071), N-term(304.2071)
sp|P56199|ITA1_HUMAN	P56199	ITA1_HUMAN	ITGA1	1179	27.9	Homo sapiens OX=9606	Integrin alpha-1	1:Experimental evidence at protein level	10000	0.9990	32	32	32	53	53	53	204055592	204055592	204055592	10K(304.2071), 11K(304.2071), 12K(304.2071), 13K(304.2071), 13M(15.9949), 14K(304.2071), 15M(15.9949), 19K(304.2071), 1C(57.0214), 1K(304.2071), 25K(304.2071), 26K(304.2071), 3C(57.0214), 3M(15.9949), 4C(57.0214), 5C(57.0214), 5M(15.9949), 6C(57.0214), 7K(304.2071), 8K(304.2071), 9K(304.2071), N-term(304.2071)
sp|O94906|PRP6_HUMAN	O94906	PRP6_HUMAN	PRPF6	941	32.7	Homo sapiens OX=9606	Pre-mRNA-processing factor 6	1:Experimental evidence at protein level	10000	0.9990	32	32	32	39	39	39	50773117	50773117	50773117	10C(57.0214), 10K(304.2071), 13K(304.2071), 14K(304.2071), 16K(304.2071), 17K(304.2071), 2C(57.0214), 4M(15.9949), 5C(57.0214), 6C(57.0214), 6M(15.9949), 7C(57.0214), 7K(304.2071), 8K(304.2071), 9K(304.2071), N-term(304.2071)
sp|P50993|AT1A2_HUMAN	P50993	AT1A2_HUMAN	ATP1A2	1020	32.7	Homo sapiens OX=9606	Sodium/potassium-transporting ATPase subunit alpha-2	1:Experimental evidence at protein level	10000	0.9990	32	29	32	109	97	109	2395306368	824801056	824801056	10K(304.2071), 11K(304.2071), 11M(15.9949), 12K(304.2071), 13K(304.2071), 14K(304.2071), 15K(304.2071), 16K(304.2071), 17K(304.2071), 1C(57.0214), 1K(304.2071), 28K(304.2071), 2M(15.9949), 3C(57.0214), 4M(15.9949), 5C(57.0214), 5M(15.9949), 6C(57.0214), 6M(15.9949), 7C(57.0214), 7K(304.2071), 7M(15.9949), 8K(304.2071), 8M(15.9949), 9C(57.0214), 9K(304.2071), N-term(304.2071)
sp|Q9BXP5|SRRT_HUMAN	Q9BXP5	SRRT_HUMAN	SRRT	876	34.5	Homo sapiens OX=9606	Serrate RNA effector molecule homolog	1:Experimental evidence at protein level	10000	0.9990	32	32	32	51	51	51	134851520	134851520	134851520	10K(304.2071), 11C(57.0214), 11K(304.2071), 13K(304.2071), 17K(304.2071), 19K(304.2071), 19M(15.9949), 1K(304.2071), 2C(57.0214), 3C(57.0214), 4C(57.0214), 7C(57.0214), 8K(304.2071), 9K(304.2071), N-term(304.2071), N-term(42.0106)
sp|Q8TD19|NEK9_HUMAN	Q8TD19	NEK9_HUMAN	NEK9	979	36.9	Homo sapiens OX=9606	Serine/threonine-protein kinase Nek9	1:Experimental evidence at protein level	10000	0.9990	32	32	32	49	49	49	213998108	213998108	213998108	10K(304.2071), 11C(57.0214), 11K(304.2071), 12K(304.2071), 12M(15.9949), 13K(304.2071), 14K(304.2071), 16C(57.0214), 1C(57.0214), 1K(304.2071), 22C(57.0214), 2C(57.0214), 4C(57.0214), 6C(57.0214), 7C(57.0214), 7K(304.2071), 8K(304.2071), 9C(57.0214), 9K(304.2071), N-term(304.2071), N-term(42.0106)
sp|Q13435|SF3B2_HUMAN	Q13435	SF3B2_HUMAN	SF3B2	895	38.8	Homo sapiens OX=9606	Splicing factor 3B subunit 2	1:Experimental evidence at protein level	10000	0.9990	32	32	32	66	66	66	248145580	248145580	248145580	10K(304.2071), 11K(304.2071), 11M(15.9949), 12K(304.2071), 13K(304.2071), 13M(15.9949), 19K(304.2071), 1K(304.2071), 20K(304.2071), 21K(304.2071), 23M(15.9949), 25M(15.9949), 28K(304.2071), 2M(15.9949), 4M(15.9949), 7K(304.2071), 7M(15.9949), 8K(304.2071), 9K(304.2071), N-term(304.2071), N-term(42.0106)
sp|Q00839|HNRPU_HUMAN	Q00839	HNRPU_HUMAN	HNRNPU	825	41.5	Homo sapiens OX=9606	Heterogeneous nuclear ribonucleoprotein U	1:Experimental evidence at protein level	10000	0.9990	32	32	32	117	117	117	1061012464	705973584	705973584	10K(304.2071), 10M(15.9949), 11C(57.0214), 12K(304.2071), 14C(57.0214), 15K(304.2071), 16K(304.2071), 16M(15.9949), 17C(57.0214), 18K(304.2071), 19K(304.2071), 1K(304.2071), 20K(304.2071), 22K(304.2071), 26K(304.2071), 2C(57.0214), 2K(304.2071), 2M(15.9949), 3C(57.0214), 4C(57.0214), 5C(57.0214), 5M(15.9949), 6M(15.9949), 7K(304.2071), 7M(15.9949), 8K(304.2071), 8M(15.9949), 9K(304.2071), N-term(…
sp|P19823|ITIH2_HUMAN	P19823	ITIH2_HUMAN	ITIH2	946	42.9	Homo sapiens OX=9606	Inter-alpha-trypsin inhibitor heavy chain H2	1:Experimental evidence at protein level	10000	0.9990	32	32	32	86	86	86	850155952	850155952	850155952	10K(304.2071), 11K(304.2071), 12C(57.0214), 12K(304.2071), 13C(57.0214), 13K(304.2071), 15K(304.2071), 19K(304.2071), 20K(304.2071), 22K(304.2071), 25K(304.2071), 33K(304.2071), 5M(15.9949), 6K(304.2071), 6M(15.9949), 7K(304.2071), 8K(304.2071), 9K(304.2071), 9M(15.9949), N-term(304.2071)
sp|Q96HY7|DHTK1_HUMAN	Q96HY7	DHTK1_HUMAN	DHTKD1	919	46.8	Homo sapiens OX=9606	2-oxoadipate dehydrogenase complex component E1	1:Experimental evidence at protein level	10000	0.9990	32	32	32	79	79	79	266405592	266405592	266405592	10K(304.2071), 11K(304.2071), 12M(15.9949), 14M(15.9949), 15K(304.2071), 15M(15.9949), 16M(15.9949), 17M(15.9949), 18K(304.2071), 19K(304.2071), 1K(304.2071), 22M(15.9949), 25K(304.2071), 28K(304.2071), 29K(304.2071), 2M(15.9949), 4C(57.0214), 4M(15.9949), 5C(57.0214), 6C(57.0214), 7K(304.2071), 8C(57.0214), 8K(304.2071), 9K(304.2071), N-term(304.2071)
sp|P55884|EIF3B_HUMAN	P55884	EIF3B_HUMAN	EIF3B	814	48.8	Homo sapiens OX=9606	Eukaryotic translation initiation factor 3 subunit B	1:Experimental evidence at protein level	10000	0.9990	32	31	32	79	78	79	242659280	242659280	242659280	10K(304.2071), 12K(304.2071), 13K(304.2071), 14C(57.0214), 14K(304.2071), 18K(304.2071), 19K(304.2071), 28K(304.2071), 2M(15.9949), 4M(15.9949), 6C(57.0214), 7K(304.2071), 7M(15.9949), 8C(57.0214), 8K(304.2071), 9K(304.2071), 9M(15.9949), N-term(304.2071), N-term(42.0106)
sp|Q08426|ECHP_HUMAN	Q08426	ECHP_HUMAN	EHHADH	723	50.1	Homo sapiens OX=9606	Peroxisomal bifunctional enzyme	1:Experimental evidence at protein level	10000	0.9990	32	32	32	42	42	42	124778188	124778188	124778188	10K(304.2071), 11C(57.0214), 12K(304.2071), 15K(304.2071), 17K(304.2071), 18M(15.9949), 1C(57.0214), 2C(57.0214), 3K(304.2071), 5C(57.0214), 7K(304.2071), 8K(304.2071), 9C(57.0214), N-term(304.2071)
sp|Q6PI48|SYDM_HUMAN	Q6PI48	SYDM_HUMAN	DARS2	645	56.7	Homo sapiens OX=9606	Aspartate--tRNA ligase, mitochondrial	1:Experimental evidence at protein level	10000	0.9990	32	32	32	57	57	57	985555232	985555232	985555232	11K(304.2071), 12K(304.2071), 13K(304.2071), 18K(304.2071), 19K(304.2071), 1C(57.0214), 1K(304.2071), 20K(304.2071), 23K(304.2071), 25K(304.2071), 28K(304.2071), 2C(57.0214), 2M(15.9949), 3C(57.0214), 3K(304.2071), 4C(57.0214), 4M(15.9949), 5C(57.0214), 5M(15.9949), 7K(304.2071), 8C(57.0214), 8K(304.2071), 9K(304.2071), N-term(304.2071)
sp|Q92945|FUBP2_HUMAN	Q92945	FUBP2_HUMAN	KHSRP	711	58.4	Homo sapiens OX=9606	Far upstream element-binding protein 2	1:Experimental evidence at protein level	10000	0.9990	32	32	32	73	73	73	1063504800	189120572	189120572	10K(304.2071), 11K(304.2071), 12K(304.2071), 13K(304.2071), 15K(304.2071), 18K(304.2071), 22K(304.2071), 25M(15.9949), 2M(15.9949), 30K(304.2071), 31K(304.2071), 3M(15.9949), 5C(57.0214), 5M(15.9949), 7C(57.0214), 7K(304.2071), 8K(304.2071), 9K(304.2071), N-term(304.2071), N-term(42.0106)
sp|P05091|ALDH2_HUMAN	P05091	ALDH2_HUMAN	ALDH2	517	62.9	Homo sapiens OX=9606	Aldehyde dehydrogenase, mitochondrial	1:Experimental evidence at protein level	10000	0.9990	32	27	32	199	186	199	5908298496	5908298496	5908298496	10K(304.2071), 11K(304.2071), 12K(304.2071), 13K(304.2071), 13M(15.9949), 14C(57.0214), 14K(304.2071), 15K(304.2071), 16M(15.9949), 17K(304.2071), 19M(15.9949), 1K(304.2071), 20K(304.2071), 21K(304.2071), 23K(304.2071), 26K(304.2071), 31K(304.2071), 3C(57.0214), 7C(57.0214), 8K(304.2071), 8M(15.9949), 9K(304.2071), N-term(304.2071)
sp|Q6P5Q4|LMOD2_HUMAN	Q6P5Q4	LMOD2_HUMAN	LMOD2	547	63.4	Homo sapiens OX=9606	Leiomodin-2	1:Experimental evidence at protein level	10000	0.9990	32	32	32	86	86	86	495363560	495363560	495363560	11C(57.0214), 13K(304.2071), 15K(304.2071), 15M(15.9949), 17K(304.2071), 18K(304.2071), 19K(304.2071), 1K(304.2071), 22K(304.2071), 23K(304.2071), 2M(15.9949), 3M(15.9949), 4M(15.9949), 6C(57.0214), 6M(15.9949), 7K(304.2071), 7M(15.9949), 8K(304.2071), 9K(304.2071), 9M(15.9949), N-term(304.2071), N-term(42.0106)
sp|P10644|KAP0_HUMAN	P10644	KAP0_HUMAN	PRKAR1A	381	65.4	Homo sapiens OX=9606	cAMP-dependent protein kinase type I-alpha regulatory subunit	1:Experimental evidence at protein level	10000	0.9990	32	27	32	117	104	117	3297344064	3297344064	3297344064	10K(304.2071), 11K(304.2071), 14K(304.2071), 15M(15.9949), 17K(304.2071), 18K(304.2071), 19K(304.2071), 22K(304.2071), 2C(57.0214), 2M(15.9949), 3M(15.9949), 4M(15.9949), 5C(57.0214), 7C(57.0214), 7K(304.2071), 8K(304.2071), 9K(304.2071), N-term(304.2071), N-term(42.0106)
sp|P53041|PPP5_HUMAN	P53041	PPP5_HUMAN	PPP5C	499	66.7	Homo sapiens OX=9606	Serine/threonine-protein phosphatase 5	1:Experimental evidence at protein level	10000	0.9990	32	32	32	96	96	96	1050832728	1050832728	1050832728	10K(304.2071), 10M(15.9949), 11C(57.0214), 11K(304.2071), 11M(15.9949), 12K(304.2071), 12M(15.9949), 13K(304.2071), 14M(15.9949), 17K(304.2071), 18K(304.2071), 19K(304.2071), 1C(57.0214), 21K(304.2071), 22K(304.2071), 27K(304.2071), 2M(15.9949), 3C(57.0214), 3M(15.9949), 4C(57.0214), 4M(15.9949), 5C(57.0214), 5M(15.9949), 6K(304.2071), 6M(15.9949), 7K(304.2071), 8K(304.2071), 8M(15.9949), 9C(57.0…
sp|Q9NQW7|XPP1_HUMAN	Q9NQW7	XPP1_HUMAN	XPNPEP1	623	67.6	Homo sapiens OX=9606	Xaa-Pro aminopeptidase 1	1:Experimental evidence at protein level	10000	0.9990	32	30	32	67	63	67	508247216	344818336	508247216	10C(57.0214), 10K(304.2071), 11K(304.2071), 11M(15.9949), 12C(57.0214), 12K(304.2071), 14K(304.2071), 15K(304.2071), 16K(304.2071), 17K(304.2071), 1C(57.0214), 28C(57.0214), 2C(57.0214), 2M(15.9949), 30C(57.0214), 3C(57.0214), 6C(57.0214), 7K(304.2071), 8K(304.2071), 8M(15.9949), 9C(57.0214), N-term(304.2071)
sp|P27797|CALR_HUMAN	P27797	CALR_HUMAN	CALR	417	68.3	Homo sapiens OX=9606	Calreticulin	1:Experimental evidence at protein level	10000	0.9990	32	32	32	202	202	202	4297297536	4297297536	4297297536	10K(304.2071), 11K(304.2071), 11M(15.9949), 13K(304.2071), 14K(304.2071), 16K(304.2071), 1C(57.0214), 1K(304.2071), 20M(15.9949), 21K(304.2071), 22K(304.2071), 23K(304.2071), 24K(304.2071), 26C(57.0214), 29K(304.2071), 2K(304.2071), 31K(304.2071), 6K(304.2071), 7C(57.0214), 7K(304.2071), 8K(304.2071), 9K(304.2071), 9M(15.9949), N-term(304.2071)
sp|P43686|PRS6B_HUMAN	P43686	PRS6B_HUMAN	PSMC4	418	68.4	Homo sapiens OX=9606	26S proteasome regulatory subunit 6B	1:Experimental evidence at protein level	10000	0.9990	32	32	32	70	70	70	561512992	561512992	561512992	10C(57.0214), 10K(304.2071), 11K(304.2071), 12K(304.2071), 13K(304.2071), 14K(304.2071), 15M(15.9949), 16K(304.2071), 17K(304.2071), 18K(304.2071), 19K(304.2071), 1K(304.2071), 4K(304.2071), 4M(15.9949), 9K(304.2071), 9M(15.9949), N-term(304.2071), N-term(42.0106)
sp|Q16658|FSCN1_HUMAN	Q16658	FSCN1_HUMAN	FSCN1	493	68.4	Homo sapiens OX=9606	Fascin	1:Experimental evidence at protein level	10000	0.9990	32	32	32	58	58	58	377516616	377516616	377516616	10C(57.0214), 10K(304.2071), 12K(304.2071), 13C(57.0214), 13K(304.2071), 17K(304.2071), 18C(57.0214), 19C(57.0214), 19M(15.9949), 1K(304.2071), 20K(304.2071), 21K(304.2071), 3C(57.0214), 3K(304.2071), 4C(57.0214), 6C(57.0214), 7C(57.0214), 8C(57.0214), 8K(304.2071), 9K(304.2071), N-term(304.2071), N-term(42.0106)
sp|O75592|MYCB2_HUMAN	O75592	MYCB2_HUMAN	MYCBP2	4678	7.4	Homo sapiens OX=9606	E3 ubiquitin-protein ligase MYCBP2	1:Experimental evidence at protein level	10000	0.9990	32	32	32	35	35	35	31270480	31270480	31270480	10C(57.0214), 10K(304.2071), 11K(304.2071), 12K(304.2071), 16K(304.2071), 18K(304.2071), 2C(57.0214), 4C(57.0214), 5M(15.9949), 6C(57.0214), 7C(57.0214), 7K(304.2071), 7M(15.9949), 8C(57.0214), 9C(57.0214), 9K(304.2071), N-term(304.2071)
sp|P51649|SSDH_HUMAN	P51649	SSDH_HUMAN	ALDH5A1	535	70.1	Homo sapiens OX=9606	Succinate-semialdehyde dehydrogenase, mitochondrial	1:Experimental evidence at protein level	10000	0.9990	32	32	32	112	112	112	1651732832	1651732832	1651732832	10C(57.0214), 10K(304.2071), 11K(304.2071), 12K(304.2071), 14K(304.2071), 15M(15.9949), 17C(57.0214), 18K(304.2071), 18M(15.9949), 1K(304.2071), 21M(15.9949), 22C(57.0214), 22K(304.2071), 25C(57.0214), 27M(15.9949), 28K(304.2071), 28M(15.9949), 30K(304.2071), 31C(57.0214), 31K(304.2071), 3C(57.0214), 5M(15.9949), 6C(57.0214), 6M(15.9949), 7C(57.0214), 7K(304.2071), 8C(57.0214), 8K(304.2071), 9C(5…
sp|Q96KP4|CNDP2_HUMAN	Q96KP4	CNDP2_HUMAN	CNDP2	475	70.7	Homo sapiens OX=9606	Cytosolic non-specific dipeptidase	1:Experimental evidence at protein level	10000	0.9990	32	32	32	97	97	97	1031672288	1031672288	1031672288	10K(304.2071), 11K(304.2071), 12K(304.2071), 13K(304.2071), 14K(304.2071), 15K(304.2071), 17K(304.2071), 19K(304.2071), 1K(304.2071), 20K(304.2071), 21K(304.2071), 22K(304.2071), 2C(57.0214), 2K(304.2071), 2M(15.9949), 3M(15.9949), 4C(57.0214), 5M(15.9949), 6C(57.0214), 6M(15.9949), 7K(304.2071), 8K(304.2071), N-term(304.2071), N-term(42.0106)
sp|P0CAP1|MYZAP_HUMAN	P0CAP1	MYZAP_HUMAN	MYZAP	466	71.9	Homo sapiens OX=9606	Myocardial zonula adherens protein	1:Experimental evidence at protein level	10000	0.9990	32	31	32	54	53	54	155402540	155402540	155402540	10K(304.2071), 10M(15.9949), 11K(304.2071), 12K(304.2071), 12M(15.9949), 13K(304.2071), 14K(304.2071), 17K(304.2071), 1K(304.2071), 23K(304.2071), 25K(304.2071), 2M(15.9949), 3M(15.9949), 5M(15.9949), 6M(15.9949), 7K(304.2071), 8C(57.0214), 8K(304.2071), 9M(15.9949), N-term(304.2071)
sp|P35998|PRS7_HUMAN	P35998	PRS7_HUMAN	PSMC2	433	75.3	Homo sapiens OX=9606	26S proteasome regulatory subunit 7	1:Experimental evidence at protein level	10000	0.9990	32	32	32	91	91	91	713681104	445743952	713681104	10K(304.2071), 11K(304.2071), 12K(304.2071), 13K(304.2071), 16M(15.9949), 18K(304.2071), 18M(15.9949), 1K(304.2071), 24C(57.0214), 25K(304.2071), 2C(57.0214), 3C(57.0214), 3M(15.9949), 4C(57.0214), 5M(15.9949), 7M(15.9949), 8K(304.2071), 8M(15.9949), 9K(304.2071), N-term(304.2071)
sp|P17174|AATC_HUMAN	P17174	AATC_HUMAN	GOT1	413	80.4	Homo sapiens OX=9606	Aspartate aminotransferase, cytoplasmic	1:Experimental evidence at protein level	10000	0.9990	32	31	32	285	283	285	9813169920	9813169920	9813169920	11C(57.0214), 11K(304.2071), 12M(15.9949), 13K(304.2071), 14K(304.2071), 14M(15.9949), 15K(304.2071), 17K(304.2071), 19K(304.2071), 1K(304.2071), 20K(304.2071), 23K(304.2071), 24K(304.2071), 4C(57.0214), 6M(15.9949), 7K(304.2071), 8K(304.2071), 9K(304.2071), N-term(304.2071), N-term(42.0106)
sp|P19429|TNNI3_HUMAN	P19429	TNNI3_HUMAN	TNNI3	210	80.5	Homo sapiens OX=9606	Troponin I, cardiac muscle	1:Experimental evidence at protein level	10000	0.9990	32	29	32	530	507	530	34788583424	34783821824	34788583424	10K(304.2071), 11K(304.2071), 12K(304.2071), 14K(304.2071), 18C(57.0214), 1C(57.0214), 1C(57.0214), 1K(304.2071), 2K(304.2071), 3K(304.2071), 4K(304.2071), 6K(304.2071), 6M(15.9949), 7K(304.2071), 7M(15.9949), 8K(304.2071), 8M(15.9949), 9K(304.2071), 9M(15.9949), N-term(304.2071), N-term(42.0106)
sp|Q15042|RB3GP_HUMAN	Q15042	RB3GP_HUMAN	RAB3GAP1	981	36	Homo sapiens OX=9606	Rab3 GTPase-activating protein catalytic subunit	1:Experimental evidence at protein level	10000	0.9990	31	31	31	45	45	45	155128322	155128322	155128322	10K(304.2071), 11K(304.2071), 12K(304.2071), 15K(304.2071), 16K(304.2071), 17K(304.2071), 18K(304.2071), 19K(304.2071), 1C(57.0214), 1K(304.2071), 27K(304.2071), 2C(57.0214), 2M(15.9949), 4C(57.0214), 4M(15.9949), 6C(57.0214), 7C(57.0214), 7K(304.2071), 8K(304.2071), 9K(304.2071), N-term(304.2071)
sp|Q92973|TNPO1_HUMAN	Q92973	TNPO1_HUMAN	TNPO1	898	42	Homo sapiens OX=9606	Transportin-1	1:Experimental evidence at protein level	10000	0.9990	31	23	31	67	53	67	519033400	326692272	519033400	10C(57.0214), 10K(304.2071), 11K(304.2071), 12K(304.2071), 13C(57.0214), 13K(304.2071), 14K(304.2071), 15K(304.2071), 1C(57.0214), 20K(304.2071), 21M(15.9949), 22K(304.2071), 24K(304.2071), 2C(57.0214), 3C(57.0214), 6C(57.0214), 6M(15.9949), 7K(304.2071), 8K(304.2071), 9M(15.9949), N-term(304.2071)
sp|P43490|NAMPT_HUMAN	P43490	NAMPT_HUMAN	NAMPT	491	68	Homo sapiens OX=9606	Nicotinamide phosphoribosyltransferase	1:Experimental evidence at protein level	10000	0.9990	31	31	31	109	109	109	954540192	954540192	954540192	10K(304.2071), 11K(304.2071), 12K(304.2071), 13K(304.2071), 15K(304.2071), 16K(304.2071), 17K(304.2071), 18K(304.2071), 19M(15.9949), 1K(304.2071), 20K(304.2071), 21K(304.2071), 28C(57.0214), 29K(304.2071), 2K(304.2071), 30K(304.2071), 5C(57.0214), 7C(57.0214), 7K(304.2071), 8K(304.2071), 9K(304.2071), N-term(304.2071)
sp|O15027|SC16A_HUMAN	O15027	SC16A_HUMAN	SEC16A	2357	17.3	Homo sapiens OX=9606	Protein transport protein Sec16A	1:Experimental evidence at protein level	10000	0.9990	31	31	31	40	40	40	149178616	149178616	149178616	10K(304.2071), 11K(304.2071), 12K(304.2071), 13K(304.2071), 19M(15.9949), 1K(304.2071), 2M(15.9949), 5C(57.0214), 7C(57.0214), 7K(304.2071), 8C(57.0214), 8K(304.2071), 9K(304.2071), N-term(304.2071)
sp|Q15811|ITSN1_HUMAN	Q15811	ITSN1_HUMAN	ITSN1	1721	19.8	Homo sapiens OX=9606	Intersectin-1	1:Experimental evidence at protein level	10000	0.9990	31	30	31	46	45	46	93879724	93879724	93879724	10K(304.2071), 11K(304.2071), 12K(304.2071), 13K(304.2071), 14M(15.9949), 15K(304.2071), 16K(304.2071), 1K(304.2071), 23K(304.2071), 2M(15.9949), 7K(304.2071), 8K(304.2071), 9K(304.2071), N-term(304.2071)
sp|Q7Z4S6|KI21A_HUMAN	Q7Z4S6	KI21A_HUMAN	KIF21A	1674	22.8	Homo sapiens OX=9606	Kinesin-like protein KIF21A	1:Experimental evidence at protein level	10000	0.9990	31	28	31	39	35	39	55478348	51396623	51396623	10K(304.2071), 11K(304.2071), 13K(304.2071), 14C(57.0214), 14M(15.9949), 15K(304.2071), 17K(304.2071), 19K(304.2071), 1K(304.2071), 21K(304.2071), 2M(15.9949), 4C(57.0214), 5K(304.2071), 7C(57.0214), 7K(304.2071), 7M(15.9949), 8M(15.9949), 9K(304.2071), N-term(304.2071), N-term(42.0106)
sp|Q92626|PXDN_HUMAN	Q92626	PXDN_HUMAN	PXDN	1479	25.5	Homo sapiens OX=9606	Peroxidasin homolog	1:Experimental evidence at protein level	10000	0.9990	31	31	31	40	40	40	1156189288	1156189288	1156189288	11C(57.0214), 12C(57.0214), 13K(304.2071), 14C(57.0214), 14K(304.2071), 16K(304.2071), 17K(304.2071), 18K(304.2071), 19K(304.2071), 24K(304.2071), 5C(57.0214), 6C(57.0214), 6K(304.2071), 6M(15.9949), 7C(57.0214), 7K(304.2071), 8K(304.2071), 9C(57.0214), N-term(304.2071)
sp|Q9Y2A7|NCKP1_HUMAN	Q9Y2A7	NCKP1_HUMAN	NCKAP1	1128	27.7	Homo sapiens OX=9606	Nck-associated protein 1	1:Experimental evidence at protein level	10000	0.9990	31	30	31	49	48	49	189948692	189864164	189948692	10K(304.2071), 10M(15.9949), 11C(57.0214), 11K(304.2071), 12K(304.2071), 14K(304.2071), 16C(57.0214), 1K(304.2071), 20K(304.2071), 2K(304.2071), 2M(15.9949), 30K(304.2071), 4M(15.9949), 5C(57.0214), 7C(57.0214), 7K(304.2071), 8K(304.2071), 9K(304.2071), N-term(304.2071)
sp|Q9NZ08|ERAP1_HUMAN	Q9NZ08	ERAP1_HUMAN	ERAP1	941	37.2	Homo sapiens OX=9606	Endoplasmic reticulum aminopeptidase 1	1:Experimental evidence at protein level	10000	0.9990	31	30	31	48	47	48	225855120	225855120	225855120	10K(304.2071), 11K(304.2071), 12C(57.0214), 14K(304.2071), 15K(304.2071), 18K(304.2071), 1C(57.0214), 20K(304.2071), 22K(304.2071), 2M(15.9949), 3C(57.0214), 3M(15.9949), 6C(57.0214), 7K(304.2071), 7M(15.9949), 8C(57.0214), 8K(304.2071), 8M(15.9949), 9K(304.2071), N-term(304.2071)
sp|P56192|SYMC_HUMAN	P56192	SYMC_HUMAN	MARS1	900	39.6	Homo sapiens OX=9606	Methionine--tRNA ligase, cytoplasmic	1:Experimental evidence at protein level	10000	0.9990	31	31	31	58	58	58	290799088	290799088	290799088	10C(57.0214), 11K(304.2071), 11M(15.9949), 12C(57.0214), 12K(304.2071), 13K(304.2071), 14K(304.2071), 17K(304.2071), 18K(304.2071), 1K(304.2071), 20K(304.2071), 2C(57.0214), 3K(304.2071), 6C(57.0214), 7K(304.2071), 8C(57.0214), 8K(304.2071), 9C(57.0214), 9K(304.2071), N-term(304.2071)
sp|Q5H9R7|PP6R3_HUMAN	Q5H9R7	PP6R3_HUMAN	PPP6R3	873	40.7	Homo sapiens OX=9606	Serine/threonine-protein phosphatase 6 regulatory subunit 3	1:Experimental evidence at protein level	10000	0.9990	31	30	31	59	58	59	415126720	415126720	415126720	10K(304.2071), 10M(15.9949), 11K(304.2071), 12C(57.0214), 12K(304.2071), 13K(304.2071), 14K(304.2071), 16K(304.2071), 18K(304.2071), 1C(57.0214), 20K(304.2071), 21K(304.2071), 22C(57.0214), 22K(304.2071), 23C(57.0214), 24K(304.2071), 3M(15.9949), 4C(57.0214), 5C(57.0214), 6C(57.0214), 7C(57.0214), 7K(304.2071), 9C(57.0214), N-term(304.2071)
sp|P22059|OSBP1_HUMAN	P22059	OSBP1_HUMAN	OSBP	807	41.8	Homo sapiens OX=9606	Oxysterol-binding protein 1	1:Experimental evidence at protein level	10000	0.9990	31	27	31	56	50	56	153615064	153615064	153615064	10C(57.0214), 10K(304.2071), 11K(304.2071), 12K(304.2071), 13K(304.2071), 15K(304.2071), 16K(304.2071), 17K(304.2071), 19K(304.2071), 20K(304.2071), 3C(57.0214), 4K(304.2071), 4M(15.9949), 6C(57.0214), 7C(57.0214), 7K(304.2071), 8K(304.2071), 9K(304.2071), N-term(304.2071)
sp|Q567U6|CCD93_HUMAN	Q567U6	CCD93_HUMAN	CCDC93	631	43.1	Homo sapiens OX=9606	Coiled-coil domain-containing protein 93	1:Experimental evidence at protein level	10000	0.9990	31	30	31	43	42	43	109109478	109109478	109109478	10K(304.2071), 12K(304.2071), 13K(304.2071), 1K(304.2071), 21K(304.2071), 2M(15.9949), 3M(15.9949), 4M(15.9949), 7K(304.2071), 8K(304.2071), 9K(304.2071), N-term(304.2071)
sp|P48449|LSS_HUMAN	P48449	LSS_HUMAN	LSS	732	45.1	Homo sapiens OX=9606	Lanosterol synthase	1:Experimental evidence at protein level	10000	0.9990	31	31	31	50	50	50	138326804	138326804	138326804	10C(57.0214), 12K(304.2071), 13K(304.2071), 14C(57.0214), 15K(304.2071), 16K(304.2071), 18K(304.2071), 2C(57.0214), 2M(15.9949), 4M(15.9949), 5C(57.0214), 8K(304.2071), 9C(57.0214), 9K(304.2071), N-term(304.2071), N-term(42.0106)
sp|P12814|ACTN1_HUMAN	P12814	ACTN1_HUMAN	ACTN1	892	45.2	Homo sapiens OX=9606	Alpha-actinin-1	1:Experimental evidence at protein level	10000	0.9990	31	31	31	98	98	98	2827073792	1315617304	1315617304	10K(304.2071), 11C(57.0214), 11K(304.2071), 12K(304.2071), 12M(15.9949), 14K(304.2071), 16K(304.2071), 17K(304.2071), 20K(304.2071), 26K(304.2071), 2C(57.0214), 2M(15.9949), 5M(15.9949), 6C(57.0214), 6K(304.2071), 6M(15.9949), 7M(15.9949), 8K(304.2071), 8M(15.9949), 9M(15.9949), N-term(304.2071)
sp|P41250|GARS_HUMAN	P41250	GARS_HUMAN	GARS1	739	48.3	Homo sapiens OX=9606	Glycine--tRNA ligase	1:Experimental evidence at protein level	10000	0.9990	31	31	31	59	59	59	420839664	420839664	420839664	10K(304.2071), 11K(304.2071), 12C(57.0214), 12K(304.2071), 13K(304.2071), 14C(57.0214), 15K(304.2071), 16K(304.2071), 19K(304.2071), 20K(304.2071), 26K(304.2071), 2C(57.0214), 2M(15.9949), 3M(15.9949), 5M(15.9949), 7C(57.0214), 7K(304.2071), 8K(304.2071), 9K(304.2071), 9M(15.9949), N-term(304.2071)
sp|Q2M2I8|AAK1_HUMAN	Q2M2I8	AAK1_HUMAN	AAK1	961	48.5	Homo sapiens OX=9606	AP2-associated protein kinase 1	1:Experimental evidence at protein level	10000	0.9990	31	30	31	66	64	66	221605464	221605464	221605464	11K(304.2071), 12C(57.0214), 13C(57.0214), 13K(304.2071), 14K(304.2071), 15C(57.0214), 15K(304.2071), 16K(304.2071), 17K(304.2071), 18C(57.0214), 1K(304.2071), 25K(304.2071), 27K(304.2071), 28K(304.2071), 29K(304.2071), 2C(57.0214), 2M(15.9949), 36K(304.2071), 4M(15.9949), 5M(15.9949), 6C(57.0214), 6M(15.9949), 7C(57.0214), 9K(304.2071), N-term(304.2071)
sp|P43652|AFAM_HUMAN	P43652	AFAM_HUMAN	AFM	599	51.9	Homo sapiens OX=9606	Afamin	1:Experimental evidence at protein level	10000	0.9990	31	31	31	53	53	53	313281664	313281664	313281664	10C(57.0214), 10K(304.2071), 11C(57.0214), 11K(304.2071), 16C(57.0214), 16K(304.2071), 17C(57.0214), 17K(304.2071), 18K(304.2071), 18M(15.9949), 19C(57.0214), 1C(57.0214), 1K(304.2071), 21K(304.2071), 23K(304.2071), 24C(57.0214), 2C(57.0214), 2K(304.2071), 2M(15.9949), 3C(57.0214), 4M(15.9949), 5C(57.0214), 6C(57.0214), 7K(304.2071), 8C(57.0214), 8K(304.2071), 9C(57.0214), 9K(304.2071), N-term(30…
sp|P45379|TNNT2_HUMAN	P45379	TNNT2_HUMAN	TNNT2	298	53.7	Homo sapiens OX=9606	Troponin T, cardiac muscle	1:Experimental evidence at protein level	10000	0.9990	31	27	31	933	837	933	33460532224	25821417984	33460532224	10K(304.2071), 11K(304.2071), 12K(304.2071), 13K(304.2071), 14K(304.2071), 15K(304.2071), 17K(304.2071), 1K(304.2071), 2K(304.2071), 3M(15.9949), 5M(15.9949), 6M(15.9949), 7K(304.2071), 7M(15.9949), 8K(304.2071), 9K(304.2071), N-term(304.2071)
sp|P09622|DLDH_HUMAN	P09622	DLDH_HUMAN	DLD	509	62.9	Homo sapiens OX=9606	Dihydrolipoyl dehydrogenase, mitochondrial	1:Experimental evidence at protein level	10000	0.9990	31	31	31	380	380	380	15581466624	15581466624	15581466624	10K(304.2071), 11K(304.2071), 11M(15.9949), 12C(57.0214), 12K(304.2071), 13C(57.0214), 13K(304.2071), 14M(15.9949), 15K(304.2071), 15M(15.9949), 16K(304.2071), 17K(304.2071), 19K(304.2071), 1K(304.2071), 21M(15.9949), 25K(304.2071), 26K(304.2071), 28C(57.0214), 2C(57.0214), 2K(304.2071), 3K(304.2071), 4K(304.2071), 4M(15.9949), 5K(304.2071), 6C(57.0214), 6K(304.2071), 7K(304.2071), 8C(57.0214), 8…
sp|P04040|CATA_HUMAN	P04040	CATA_HUMAN	CAT	527	64.7	Homo sapiens	Catalase	1:Experimental evidence at protein level	10000	0.9990	31	31	31	96	96	96	939406400	939406400	939406400	10K(304.2071), 11C(57.0214), 11K(304.2071), 11M(15.9949), 12C(57.0214), 12K(304.2071), 13K(304.2071), 14M(15.9949), 15K(304.2071), 16K(304.2071), 19K(304.2071), 19M(15.9949), 1K(304.2071), 29K(304.2071), 2C(57.0214), 2M(15.9949), 3C(57.0214), 7K(304.2071), 7M(15.9949), 8K(304.2071), 9K(304.2071), N-term(304.2071), N-term(42.0106)
sp|P48637|GSHB_HUMAN	P48637	GSHB_HUMAN	GSS	474	65.2	Homo sapiens OX=9606	Glutathione synthetase	1:Experimental evidence at protein level	10000	0.9990	31	31	31	61	61	61	607518104	607518104	607518104	10M(15.9949), 11K(304.2071), 12K(304.2071), 12M(15.9949), 13K(304.2071), 13M(15.9949), 17K(304.2071), 19K(304.2071), 1C(57.0214), 1K(304.2071), 4K(304.2071), 4M(15.9949), 6M(15.9949), 8K(304.2071), 9C(57.0214), 9K(304.2071), N-term(304.2071), N-term(42.0106)
sp|Q9HCC0|MCCB_HUMAN	Q9HCC0	MCCB_HUMAN	MCCC2	563	66.8	Homo sapiens OX=9606	Methylcrotonoyl-CoA carboxylase beta chain, mitochondrial	1:Experimental evidence at protein level	10000	0.9990	31	31	31	137	137	137	1627752896	1627752896	1627752896	10C(57.0214), 10K(304.2071), 11K(304.2071), 12C(57.0214), 12K(304.2071), 13K(304.2071), 14K(304.2071), 14M(15.9949), 16K(304.2071), 16M(15.9949), 17C(57.0214), 18K(304.2071), 19C(57.0214), 1K(304.2071), 21K(304.2071), 22M(15.9949), 28K(304.2071), 3C(57.0214), 4M(15.9949), 6C(57.0214), 6M(15.9949), 7C(57.0214), 7M(15.9949), 8C(57.0214), 8M(15.9949), 9C(57.0214), 9K(304.2071), 9M(15.9949), N-term(3…
sp|Q9P2R7|SUCB1_HUMAN	Q9P2R7	SUCB1_HUMAN	SUCLA2	463	68.3	Homo sapiens OX=9606	Succinate--CoA ligase [ADP-forming] subunit beta, mitochondrial	1:Experimental evidence at protein level	10000	0.9990	31	31	31	173	173	173	5901817984	5901817984	5901817984	10C(57.0214), 10K(304.2071), 10M(15.9949), 11K(304.2071), 11M(15.9949), 13K(304.2071), 14C(57.0214), 15K(304.2071), 15M(15.9949), 16K(304.2071), 17K(304.2071), 1C(57.0214), 1K(304.2071), 21C(57.0214), 22M(15.9949), 23M(15.9949), 25K(304.2071), 26K(304.2071), 26M(15.9949), 2C(57.0214), 30K(304.2071), 4C(57.0214), 5M(15.9949), 6K(304.2071), 6M(15.9949), 7K(304.2071), 8C(57.0214), 8K(304.2071), 8M(1…
sp|P49821|NDUV1_HUMAN	P49821	NDUV1_HUMAN	NDUFV1	464	68.8	Homo sapiens OX=9606	NADH dehydrogenase [ubiquinone] flavoprotein 1, mitochondrial	1:Experimental evidence at protein level	10000	0.9990	31	31	31	189	189	189	5944753536	5944753536	5944753536	10C(57.0214), 10K(304.2071), 12C(57.0214), 12K(304.2071), 13K(304.2071), 14C(57.0214), 15K(304.2071), 16K(304.2071), 18M(15.9949), 1K(304.2071), 20K(304.2071), 23K(304.2071), 25K(304.2071), 27K(304.2071), 2K(304.2071), 31C(57.0214), 3C(57.0214), 4C(57.0214), 4M(15.9949), 5C(57.0214), 6K(304.2071), 6M(15.9949), 7C(57.0214), 7K(304.2071), 8C(57.0214), 8K(304.2071), N-term(304.2071)
sp|P49189|AL9A1_HUMAN	P49189	AL9A1_HUMAN	ALDH9A1	494	69.4	Homo sapiens OX=9606	4-trimethylaminobutyraldehyde dehydrogenase	1:Experimental evidence at protein level	10000	0.9990	31	30	31	131	129	131	1964483776	1964483776	1964483776	10C(57.0214), 10K(304.2071), 11C(57.0214), 11K(304.2071), 11M(15.9949), 12K(304.2071), 13C(57.0214), 14C(57.0214), 14K(304.2071), 15C(57.0214), 16K(304.2071), 19C(57.0214), 21K(304.2071), 23K(304.2071), 28K(304.2071), 29K(304.2071), 2M(15.9949), 3C(57.0214), 3K(304.2071), 3M(15.9949), 4M(15.9949), 5C(57.0214), 5M(15.9949), 6M(15.9949), 7C(57.0214), 7K(304.2071), 7M(15.9949), 8C(57.0214), 8M(15.99…
sp|Q63HN8|RN213_HUMAN	Q63HN8	RN213_HUMAN	RNF213	5207	7.3	Homo sapiens OX=9606	E3 ubiquitin-protein ligase RNF213	1:Experimental evidence at protein level	10000	0.9990	31	31	31	37	37	37	119984372	119984372	119984372	10K(304.2071), 11C(57.0214), 13K(304.2071), 14C(57.0214), 14K(304.2071), 17K(304.2071), 18K(304.2071), 2C(57.0214), 3C(57.0214), 3M(15.9949), 5C(57.0214), 7C(57.0214), 7M(15.9949), 9K(304.2071), N-term(304.2071)
sp|Q9NR09|BIRC6_HUMAN	Q9NR09	BIRC6_HUMAN	BIRC6	4857	7.4	Homo sapiens OX=9606	Baculoviral IAP repeat-containing protein 6	1:Experimental evidence at protein level	10000	0.9990	31	31	31	42	42	42	76610954	76610954	76610954	10K(304.2071), 11K(304.2071), 12K(304.2071), 16K(304.2071), 19K(304.2071), 21C(57.0214), 24K(304.2071), 2C(57.0214), 3C(57.0214), 3M(15.9949), 6C(57.0214), 6M(15.9949), 7C(57.0214), 7K(304.2071), 9K(304.2071), N-term(304.2071)
sp|P02774|VTDB_HUMAN	P02774	VTDB_HUMAN	GC	474	70.3	Homo sapiens OX=9606	Vitamin D-binding protein	1:Experimental evidence at protein level	10000	0.9990	31	30	31	151	150	151	2287541312	2287541312	2287541312	10C(57.0214), 10K(304.2071), 10M(15.9949), 11K(304.2071), 12K(304.2071), 12M(15.9949), 14C(57.0214), 14K(304.2071), 15K(304.2071), 17C(57.0214), 17K(304.2071), 18C(57.0214), 18K(304.2071), 1C(57.0214), 1C(57.0214), 1K(304.2071), 20K(304.2071), 21K(304.2071), 22K(304.2071), 23K(304.2071), 29K(304.2071), 2C(57.0214), 3C(57.0214), 3K(304.2071), 3M(15.9949), 4C(57.0214), 5C(57.0214), 5M(15.9949), 6C(…
sp|P11182|ODB2_HUMAN	P11182	ODB2_HUMAN	DBT	482	71.4	Homo sapiens OX=9606	Lipoamide acyltransferase component of branched-chain alpha-keto acid dehydrogenase complex, mitochondrial	1:Experimental evidence at protein level	10000	0.9990	31	31	31	156	156	156	1865103616	1865103616	1865103616	10K(304.2071), 11K(304.2071), 13K(304.2071), 14K(304.2071), 17K(304.2071), 20C(57.0214), 21K(304.2071), 23K(304.2071), 24K(304.2071), 26K(304.2071), 2K(304.2071), 2M(15.9949), 31K(304.2071), 3M(15.9949), 4K(304.2071), 4M(15.9949), 5C(57.0214), 6K(304.2071), 7C(57.0214), 7K(304.2071), 7M(15.9949), 8K(304.2071), 9K(304.2071), 9M(15.9949), N-term(304.2071)
sp|P23381|SYWC_HUMAN	P23381	SYWC_HUMAN	WARS1	471	75.2	Homo sapiens OX=9606	Tryptophan--tRNA ligase, cytoplasmic	1:Experimental evidence at protein level	10000	0.9990	31	31	31	108	108	108	1817009152	1817009152	1817009152	10C(57.0214), 10M(15.9949), 11C(57.0214), 11K(304.2071), 12K(304.2071), 13K(304.2071), 14K(304.2071), 14M(15.9949), 16K(304.2071), 17K(304.2071), 18K(304.2071), 19K(304.2071), 1K(304.2071), 28K(304.2071), 2M(15.9949), 37K(304.2071), 3C(57.0214), 5C(57.0214), 6K(304.2071), 7C(57.0214), 7M(15.9949), 8K(304.2071), 9C(57.0214), N-term(304.2071)
sp|P17540|KCRS_HUMAN	P17540	KCRS_HUMAN	CKMT2	419	75.7	Homo sapiens OX=9606	Creatine kinase S-type, mitochondrial	1:Experimental evidence at protein level	10000	0.9990	31	24	31	953	809	953	22006440960	22006440960	22006440960	10K(304.2071), 11C(57.0214), 11K(304.2071), 11M(15.9949), 13K(304.2071), 14K(304.2071), 15K(304.2071), 16C(57.0214), 16K(304.2071), 17K(304.2071), 18C(57.0214), 19C(57.0214), 1K(304.2071), 21K(304.2071), 21M(15.9949), 24K(304.2071), 25K(304.2071), 4C(57.0214), 4M(15.9949), 5C(57.0214), 5K(304.2071), 5M(15.9949), 6M(15.9949), 7C(57.0214), 8C(57.0214), 8K(304.2071), 9C(57.0214), 9K(304.2071), N-ter…
sp|Q07960|RHG01_HUMAN	Q07960	RHG01_HUMAN	ARHGAP1	439	87.2	Homo sapiens OX=9606	Rho GTPase-activating protein 1	1:Experimental evidence at protein level	10000	0.9990	31	31	31	82	82	82	973963584	973963584	973963584	10K(304.2071), 11K(304.2071), 12K(304.2071), 13K(304.2071), 15K(304.2071), 17K(304.2071), 18K(304.2071), 23K(304.2071), 24K(304.2071), 25K(304.2071), 2M(15.9949), 3M(15.9949), 7K(304.2071), 7M(15.9949), 9K(304.2071), N-term(304.2071), N-term(42.0106)
sp|Q9BZ29|DOCK9_HUMAN	Q9BZ29	DOCK9_HUMAN	DOCK9	2069	17	Homo sapiens OX=9606	Dedicator of cytokinesis protein 9	1:Experimental evidence at protein level	10000	0.9990	30	28	30	45	43	45	58588634	55091737	58588634	10K(304.2071), 10M(15.9949), 11K(304.2071), 12K(304.2071), 13C(57.0214), 13K(304.2071), 16K(304.2071), 17K(304.2071), 1C(57.0214), 20K(304.2071), 26M(15.9949), 3C(57.0214), 5C(57.0214), 6C(57.0214), 6M(15.9949), 7C(57.0214), 7K(304.2071), 8C(57.0214), 8K(304.2071), 9C(57.0214), 9K(304.2071), N-term(304.2071)
sp|Q9UKV8|AGO2_HUMAN	Q9UKV8	AGO2_HUMAN	AGO2	859	36	Homo sapiens OX=9606	Protein argonaute-2	1:Experimental evidence at protein level	10000	0.9990	30	21	30	51	34	51	172544928	166153588	172544928	10K(304.2071), 11C(57.0214), 11K(304.2071), 12K(304.2071), 13C(57.0214), 13K(304.2071), 14K(304.2071), 15K(304.2071), 1K(304.2071), 20C(57.0214), 27K(304.2071), 2K(304.2071), 3M(15.9949), 4C(57.0214), 4M(15.9949), 6C(57.0214), 7K(304.2071), 8K(304.2071), 9C(57.0214), 9M(15.9949), N-term(304.2071)
sp|P53618|COPB_HUMAN	P53618	COPB_HUMAN	COPB1	953	40	Homo sapiens OX=9606	Coatomer subunit beta	1:Experimental evidence at protein level	10000	0.9990	30	30	30	67	67	67	7315313848	7315313848	7315313848	10K(304.2071), 11K(304.2071), 12K(304.2071), 12M(15.9949), 13K(304.2071), 13M(15.9949), 14K(304.2071), 14M(15.9949), 15K(304.2071), 15M(15.9949), 18K(304.2071), 19K(304.2071), 1C(57.0214), 1K(304.2071), 21K(304.2071), 26K(304.2071), 2C(57.0214), 4M(15.9949), 5C(57.0214), 5M(15.9949), 6K(304.2071), 7C(57.0214), 7M(15.9949), 9K(304.2071), 9M(15.9949), N-term(304.2071), N-term(42.0106)
sp|P62191|PRS4_HUMAN	P62191	PRS4_HUMAN	PSMC1	440	68	Homo sapiens OX=9606	26S proteasome regulatory subunit 4	1:Experimental evidence at protein level	10000	0.9990	30	29	30	91	87	91	556654496	556654496	556654496	10C(57.0214), 10K(304.2071), 11K(304.2071), 12K(304.2071), 14K(304.2071), 14M(15.9949), 16K(304.2071), 16M(15.9949), 19K(304.2071), 19M(15.9949), 1K(304.2071), 20K(304.2071), 21K(304.2071), 22K(304.2071), 2K(304.2071), 2M(15.9949), 3C(57.0214), 5M(15.9949), 6K(304.2071), 7C(57.0214), 7K(304.2071), 8K(304.2071), 9K(304.2071), 9M(15.9949), N-term(304.2071)
sp|P24928|RPB1_HUMAN	P24928	RPB1_HUMAN	POLR2A	1970	17.9	Homo sapiens OX=9606	DNA-directed RNA polymerase II subunit RPB1	1:Experimental evidence at protein level	10000	0.9990	30	30	30	37	37	37	40397387	40397387	40397387	10K(304.2071), 11K(304.2071), 13C(57.0214), 14K(304.2071), 15K(304.2071), 16K(304.2071), 1C(57.0214), 20K(304.2071), 5M(15.9949), 7C(57.0214), 7K(304.2071), 8K(304.2071), 9K(304.2071), N-term(304.2071), N-term(42.0106)
sp|Q9UPQ9|TNR6B_HUMAN	Q9UPQ9	TNR6B_HUMAN	TNRC6B	1833	23.3	Homo sapiens OX=9606	Trinucleotide repeat-containing gene 6B protein	1:Experimental evidence at protein level	10000	0.9990	30	30	30	45	45	45	131503169	131503169	131503169	10K(304.2071), 11K(304.2071), 12K(304.2071), 13C(57.0214), 13K(304.2071), 15C(57.0214), 15K(304.2071), 15M(15.9949), 16K(304.2071), 17K(304.2071), 18K(304.2071), 19K(304.2071), 21K(304.2071), 22K(304.2071), 8M(15.9949), 9K(304.2071), N-term(304.2071)
sp|O00203|AP3B1_HUMAN	O00203	AP3B1_HUMAN	AP3B1	1094	29.1	Homo sapiens OX=9606	AP-3 complex subunit beta-1	1:Experimental evidence at protein level	10000	0.9990	30	26	30	43	36	43	253522888	242851952	253522888	10K(304.2071), 11C(57.0214), 11K(304.2071), 13K(304.2071), 1K(304.2071), 21M(15.9949), 24K(304.2071), 2M(15.9949), 30K(304.2071), 3C(57.0214), 4M(15.9949), 6M(15.9949), 7K(304.2071), 8K(304.2071), 9K(304.2071), 9M(15.9949), N-term(304.2071)
sp|O95155|UBE4B_HUMAN	O95155	UBE4B_HUMAN	UBE4B	1302	29.9	Homo sapiens OX=9606	Ubiquitin conjugation factor E4 B	1:Experimental evidence at protein level	10000	0.9990	30	30	30	50	50	50	77209526	77209526	77209526	10K(304.2071), 11C(57.0214), 13C(57.0214), 14M(15.9949), 15K(304.2071), 16K(304.2071), 18C(57.0214), 18K(304.2071), 19K(304.2071), 2C(57.0214), 2M(15.9949), 3C(57.0214), 3M(15.9949), 6C(57.0214), 7K(304.2071), 7M(15.9949), 8K(304.2071), 9M(15.9949), N-term(304.2071), N-term(42.0106)
sp|Q9BTW9|TBCD_HUMAN	Q9BTW9	TBCD_HUMAN	TBCD	1192	30.4	Homo sapiens OX=9606	Tubulin-specific chaperone D	1:Experimental evidence at protein level	10000	0.9990	30	30	30	38	38	38	57820199	57820199	57820199	10K(304.2071), 11C(57.0214), 13C(57.0214), 14K(304.2071), 14M(15.9949), 16K(304.2071), 17K(304.2071), 1C(57.0214), 21K(304.2071), 22K(304.2071), 4C(57.0214), 5M(15.9949), 6C(57.0214), 9K(304.2071), N-term(304.2071)
sp|O00291|HIP1_HUMAN	O00291	HIP1_HUMAN	HIP1	1037	31.3	Homo sapiens OX=9606	Huntingtin-interacting protein 1	1:Experimental evidence at protein level	10000	0.9990	30	28	30	46	44	46	210599422	210599422	210599422	10C(57.0214), 10K(304.2071), 12K(304.2071), 13C(57.0214), 13K(304.2071), 14K(304.2071), 17K(304.2071), 23M(15.9949), 2M(15.9949), 4M(15.9949), 6M(15.9949), 7K(304.2071), 8K(304.2071), 8M(15.9949), 9C(57.0214), N-term(304.2071)
sp|O43896|KIF1C_HUMAN	O43896	KIF1C_HUMAN	KIF1C	1103	31.4	Homo sapiens OX=9606	Kinesin-like protein KIF1C	1:Experimental evidence at protein level	10000	0.9990	30	23	30	46	34	46	408566632	382443436	408566632	10K(304.2071), 11K(304.2071), 12K(304.2071), 13K(304.2071), 14K(304.2071), 15K(304.2071), 16C(57.0214), 1C(57.0214), 22K(304.2071), 2C(57.0214), 2K(304.2071), 4C(57.0214), 4K(304.2071), 6M(15.9949), 7K(304.2071), 7M(15.9949), 8K(304.2071), 9K(304.2071), N-term(304.2071)
sp|O94832|MYO1D_HUMAN	O94832	MYO1D_HUMAN	MYO1D	1006	31.6	Homo sapiens OX=9606	Unconventional myosin-Id	1:Experimental evidence at protein level	10000	0.9990	30	29	30	50	49	50	219818904	207162528	207162528	10K(304.2071), 12K(304.2071), 13K(304.2071), 15K(304.2071), 17K(304.2071), 19K(304.2071), 1C(57.0214), 28K(304.2071), 2M(15.9949), 3C(57.0214), 3M(15.9949), 5K(304.2071), 7K(304.2071), 8C(57.0214), 8K(304.2071), 9K(304.2071), N-term(304.2071), N-term(42.0106)
sp|P29590|PML_HUMAN	P29590	PML_HUMAN	PML	882	32.7	Homo sapiens OX=9606	Protein PML	1:Experimental evidence at protein level	10000	0.9990	30	30	30	44	44	44	219582776	219582776	219582776	10K(304.2071), 12K(304.2071), 16K(304.2071), 17K(304.2071), 18C(57.0214), 1C(57.0214), 22K(304.2071), 2M(15.9949), 3C(57.0214), 4C(57.0214), 5M(15.9949), 6C(57.0214), 7C(57.0214), 7K(304.2071), 8K(304.2071), 8M(15.9949), 9C(57.0214), 9K(304.2071), N-term(304.2071)
sp|Q9P2B2|FPRP_HUMAN	Q9P2B2	FPRP_HUMAN	PTGFRN	879	34.4	Homo sapiens OX=9606	Prostaglandin F2 receptor negative regulator	1:Experimental evidence at protein level	10000	0.9990	30	30	30	47	47	47	264563160	264563160	264563160	10K(304.2071), 11K(304.2071), 12K(304.2071), 13C(57.0214), 14K(304.2071), 1C(57.0214), 21K(304.2071), 7K(304.2071), 8K(304.2071), 9K(304.2071), N-term(304.2071)
sp|P53814|SMTN_HUMAN	P53814	SMTN_HUMAN	SMTN	917	35.2	Homo sapiens OX=9606	Smoothelin	1:Experimental evidence at protein level	10000	0.9990	30	29	30	50	49	50	226231612	226231612	226231612	12K(304.2071), 13K(304.2071), 16K(304.2071), 19K(304.2071), 1C(57.0214), 21M(15.9949), 22K(304.2071), 2C(57.0214), 2M(15.9949), 7C(57.0214), 7M(15.9949), 8K(304.2071), 9K(304.2071), 9M(15.9949), N-term(304.2071), N-term(42.0106)
sp|O00192|ARVC_HUMAN	O00192	ARVC_HUMAN	ARVCF	962	41.3	Homo sapiens OX=9606	Armadillo repeat protein deleted in velo-cardio-facial syndrome	1:Experimental evidence at protein level	10000	0.9990	30	30	30	43	43	43	93397598	93397598	93397598	11C(57.0214), 11K(304.2071), 13K(304.2071), 17K(304.2071), 18K(304.2071), 21M(15.9949), 2C(57.0214), 31K(304.2071), 3M(15.9949), 5C(57.0214), 7C(57.0214), 7K(304.2071), 9K(304.2071), 9M(15.9949), N-term(304.2071)
sp|Q8NBF2|NHLC2_HUMAN	Q8NBF2	NHLC2_HUMAN	NHLRC2	726	41.6	Homo sapiens OX=9606	NHL repeat-containing protein 2	1:Experimental evidence at protein level	10000	0.9990	30	30	30	86	86	86	503676944	503676944	503676944	10K(304.2071), 10M(15.9949), 11K(304.2071), 12K(304.2071), 13K(304.2071), 14K(304.2071), 15K(304.2071), 16K(304.2071), 17K(304.2071), 19C(57.0214), 19K(304.2071), 1K(304.2071), 25K(304.2071), 26K(304.2071), 2M(15.9949), 3M(15.9949), 7C(57.0214), 7K(304.2071), 8K(304.2071), 9K(304.2071), N-term(304.2071)
sp|Q9UHB6|LIMA1_HUMAN	Q9UHB6	LIMA1_HUMAN	LIMA1	759	42.4	Homo sapiens OX=9606	LIM domain and actin-binding protein 1	1:Experimental evidence at protein level	10000	0.9990	30	29	30	49	48	49	80922792	80922792	80922792	10C(57.0214), 10K(304.2071), 11K(304.2071), 12K(304.2071), 13K(304.2071), 14K(304.2071), 15K(304.2071), 16K(304.2071), 18K(304.2071), 1C(57.0214), 1K(304.2071), 21K(304.2071), 2M(15.9949), 3C(57.0214), 4C(57.0214), 4M(15.9949), 5C(57.0214), 5M(15.9949), 6C(57.0214), 7K(304.2071), 7M(15.9949), 8K(304.2071), 9K(304.2071), N-term(304.2071)
sp|P19827|ITIH1_HUMAN	P19827	ITIH1_HUMAN	ITIH1	911	42.8	Homo sapiens OX=9606	Inter-alpha-trypsin inhibitor heavy chain H1	1:Experimental evidence at protein level	10000	0.9990	30	29	30	86	85	86	942284288	942284288	942284288	10K(304.2071), 11K(304.2071), 12K(304.2071), 14K(304.2071), 15C(57.0214), 16C(57.0214), 16K(304.2071), 18C(57.0214), 20K(304.2071), 21K(304.2071), 23M(15.9949), 24K(304.2071), 24M(15.9949), 28K(304.2071), 2M(15.9949), 3M(15.9949), 4M(15.9949), 5M(15.9949), 8K(304.2071), 9K(304.2071), N-term(304.2071)
sp|Q13616|CUL1_HUMAN	Q13616	CUL1_HUMAN	CUL1	776	43.2	Homo sapiens OX=9606	Cullin-1	1:Experimental evidence at protein level	10000	0.9990	30	30	30	49	49	49	201363520	201363520	201363520	10K(304.2071), 15M(15.9949), 16K(304.2071), 17K(304.2071), 19K(304.2071), 1C(57.0214), 21K(304.2071), 22K(304.2071), 23K(304.2071), 2C(57.0214), 3C(57.0214), 7K(304.2071), 8K(304.2071), 9K(304.2071), 9M(15.9949), N-term(304.2071)
sp|Q14123|PDE1C_HUMAN	Q14123	PDE1C_HUMAN	PDE1C	709	43.6	Homo sapiens OX=9606	Dual specificity Calcium/calmodulin-dependent 3',5'-cyclic nucleotide phosphodiesterase 1C	1:Experimental evidence at protein level	10000	0.9990	30	26	30	73	68	73	215118984	215118984	215118984	10K(304.2071), 11K(304.2071), 12C(57.0214), 12K(304.2071), 13C(57.0214), 15K(304.2071), 16K(304.2071), 20K(304.2071), 8K(304.2071), 9K(304.2071), N-term(304.2071)
sp|P02786|TFR1_HUMAN	P02786	TFR1_HUMAN	TFRC	760	45.1	Homo sapiens OX=9606	Transferrin receptor protein 1	1:Experimental evidence at protein level	10000	0.9990	30	29	30	72	70	72	403928696	403928696	403928696	10K(304.2071), 11K(304.2071), 11M(15.9949), 12K(304.2071), 13K(304.2071), 14K(304.2071), 16K(304.2071), 17K(304.2071), 20K(304.2071), 5M(15.9949), 7K(304.2071), 8K(304.2071), 9C(57.0214), 9K(304.2071), N-term(304.2071)
sp|Q8N8S7|ENAH_HUMAN	Q8N8S7	ENAH_HUMAN	ENAH	591	48.9	Homo sapiens OX=9606	Protein enabled homolog	1:Experimental evidence at protein level	10000	0.9990	30	28	30	63	60	63	303280884	303280884	303280884	10K(304.2071), 10M(15.9949), 11K(304.2071), 12K(304.2071), 13K(304.2071), 1K(304.2071), 21K(304.2071), 2K(304.2071), 3K(304.2071), 4M(15.9949), 6C(57.0214), 7M(15.9949), 9K(304.2071), N-term(304.2071), N-term(42.0106)
sp|P35611|ADDA_HUMAN	P35611	ADDA_HUMAN	ADD1	737	51.3	Homo sapiens OX=9606	Alpha-adducin	1:Experimental evidence at protein level	10000	0.9990	30	28	30	68	63	68	311077120	223527496	311077120	10C(57.0214), 10K(304.2071), 12K(304.2071), 12M(15.9949), 14M(15.9949), 15K(304.2071), 17K(304.2071), 18K(304.2071), 1C(57.0214), 1K(304.2071), 21K(304.2071), 24C(57.0214), 25C(57.0214), 2M(15.9949), 31K(304.2071), 40M(15.9949), 43K(304.2071), 5M(15.9949), 6M(15.9949), 8K(304.2071), 9K(304.2071), N-term(304.2071)
sp|P40763|STAT3_HUMAN	P40763	STAT3_HUMAN	STAT3	770	53.6	Homo sapiens OX=9606	Signal transducer and activator of transcription 3	1:Experimental evidence at protein level	10000	0.9990	30	30	30	78	78	78	210050032	210050032	210050032	10M(15.9949), 11C(57.0214), 11K(304.2071), 13C(57.0214), 13K(304.2071), 13M(15.9949), 14K(304.2071), 14M(15.9949), 16K(304.2071), 17K(304.2071), 18K(304.2071), 1C(57.0214), 1K(304.2071), 21K(304.2071), 22K(304.2071), 26K(304.2071), 2C(57.0214), 2M(15.9949), 3M(15.9949), 4M(15.9949), 5C(57.0214), 5M(15.9949), 6K(304.2071), 8K(304.2071), 9K(304.2071), N-term(304.2071), N-term(42.0106)
sp|Q9NQX3|GEPH_HUMAN	Q9NQX3	GEPH_HUMAN	GPHN	736	57.6	Homo sapiens OX=9606	Gephyrin	1:Experimental evidence at protein level	10000	0.9990	30	30	30	55	55	55	113938172	113938172	113938172	10C(57.0214), 10K(304.2071), 11K(304.2071), 12M(15.9949), 13K(304.2071), 15K(304.2071), 16C(57.0214), 17K(304.2071), 17M(15.9949), 22M(15.9949), 23K(304.2071), 24K(304.2071), 26K(304.2071), 4C(57.0214), 5C(57.0214), 5M(15.9949), 6C(57.0214), 8K(304.2071), 8M(15.9949), 9C(57.0214), 9K(304.2071), N-term(304.2071), N-term(42.0106)
sp|P38606|VATA_HUMAN	P38606	VATA_HUMAN	ATP6V1A	617	59.8	Homo sapiens OX=9606	V-type proton ATPase catalytic subunit A	1:Experimental evidence at protein level	10000	0.9990	30	30	30	63	63	63	318783928	274427944	318783928	10M(15.9949), 11K(304.2071), 11M(15.9949), 12K(304.2071), 13K(304.2071), 18C(57.0214), 18K(304.2071), 21K(304.2071), 22C(57.0214), 24K(304.2071), 3M(15.9949), 4M(15.9949), 5M(15.9949), 6C(57.0214), 7K(304.2071), 8C(57.0214), 8K(304.2071), 8M(15.9949), 9K(304.2071), N-term(304.2071)
sp|P49419|AL7A1_HUMAN	P49419	AL7A1_HUMAN	ALDH7A1	539	61.2	Homo sapiens OX=9606	Alpha-aminoadipic semialdehyde dehydrogenase	1:Experimental evidence at protein level	10000	0.9990	30	30	30	102	102	102	936462304	936462304	936462304	10C(57.0214), 10K(304.2071), 11K(304.2071), 12C(57.0214), 12K(304.2071), 12M(15.9949), 13K(304.2071), 14K(304.2071), 15K(304.2071), 16C(57.0214), 17K(304.2071), 1K(304.2071), 21K(304.2071), 26K(304.2071), 27K(304.2071), 2K(304.2071), 2M(15.9949), 37K(304.2071), 3C(57.0214), 4C(57.0214), 5M(15.9949), 6C(57.0214), 6K(304.2071), 8C(57.0214), 8K(304.2071), 9K(304.2071), N-term(304.2071)
sp|Q9H4A4|AMPB_HUMAN	Q9H4A4	AMPB_HUMAN	RNPEP	650	62.9	Homo sapiens OX=9606	Aminopeptidase B	1:Experimental evidence at protein level	10000	0.9990	30	30	30	62	62	62	408774072	408774072	408774072	10K(304.2071), 12K(304.2071), 14K(304.2071), 17K(304.2071), 18K(304.2071), 1C(57.0214), 1K(304.2071), 21K(304.2071), 22K(304.2071), 25K(304.2071), 28C(57.0214), 2K(304.2071), 35C(57.0214), 3M(15.9949), 5C(57.0214), 6C(57.0214), 7K(304.2071), 8C(57.0214), 8K(304.2071), 9K(304.2071), N-term(304.2071), N-term(42.0106)
sp|Q86TD4|SRCA_HUMAN	Q86TD4	SRCA_HUMAN	SRL	473	63.2	Homo sapiens OX=9606	Sarcalumenin	1:Experimental evidence at protein level	10000	0.9990	30	30	30	294	294	294	8830741120	8830741120	8830741120	10K(304.2071), 10M(15.9949), 12C(57.0214), 12K(304.2071), 13K(304.2071), 14K(304.2071), 16K(304.2071), 17K(304.2071), 18M(15.9949), 22K(304.2071), 25K(304.2071), 2M(15.9949), 3C(57.0214), 3M(15.9949), 6C(57.0214), 7C(57.0214), 7K(304.2071), 7M(15.9949), 8C(57.0214), 8K(304.2071), 8M(15.9949), 9K(304.2071), 9M(15.9949), N-term(304.2071)
sp|Q9Y512|SAM50_HUMAN	Q9Y512	SAM50_HUMAN	SAMM50	469	64.2	Homo sapiens OX=9606	Sorting and assembly machinery component 50 homolog	1:Experimental evidence at protein level	10000	0.9990	30	30	30	104	104	104	1841043712	1841043712	1841043712	10K(304.2071), 11C(57.0214), 12K(304.2071), 13K(304.2071), 15K(304.2071), 16M(15.9949), 17K(304.2071), 20K(304.2071), 21K(304.2071), 22K(304.2071), 29K(304.2071), 2C(57.0214), 2K(304.2071), 2M(15.9949), 4C(57.0214), 6C(57.0214), 6M(15.9949), 7K(304.2071), 7M(15.9949), 8C(57.0214), 8K(304.2071), 8M(15.9949), 9K(304.2071), 9M(15.9949), N-term(304.2071)
sp|P31930|QCR1_HUMAN	P31930	QCR1_HUMAN	UQCRC1	480	69.6	Homo sapiens OX=9606	Cytochrome b-c1 complex subunit 1, mitochondrial	1:Experimental evidence at protein level	10000	0.9990	30	29	30	517	507	517	12563111168	12563111168	12563111168	11C(57.0214), 12C(57.0214), 12K(304.2071), 13M(15.9949), 14C(57.0214), 14K(304.2071), 18C(57.0214), 1M(15.9949), 20C(57.0214), 20K(304.2071), 21K(304.2071), 23K(304.2071), 24C(57.0214), 2C(57.0214), 2M(15.9949), 30K(304.2071), 3M(15.9949), 40K(304.2071), 4M(15.9949), 5M(15.9949), 6C(57.0214), 8K(304.2071), 9K(304.2071), 9M(15.9949), N-term(304.2071)
sp|Q13418|ILK_HUMAN	Q13418	ILK_HUMAN	ILK	452	69.7	Homo sapiens OX=9606	Integrin-linked protein kinase	1:Experimental evidence at protein level	10000	0.9990	30	30	30	125	125	125	1356982816	1356982816	1356982816	10K(304.2071), 10M(15.9949), 11K(304.2071), 14K(304.2071), 14M(15.9949), 15K(304.2071), 18C(57.0214), 19C(57.0214), 1M(15.9949), 20K(304.2071), 25C(57.0214), 2C(57.0214), 2M(15.9949), 39C(57.0214), 3M(15.9949), 41K(304.2071), 4M(15.9949), 5C(57.0214), 5M(15.9949), 6C(57.0214), 6M(15.9949), 7K(304.2071), 8C(57.0214), 8K(304.2071), 8M(15.9949), 9K(304.2071), N-term(304.2071), N-term(42.0106)
sp|P80404|GABT_HUMAN	P80404	GABT_HUMAN	ABAT	500	71.8	Homo sapiens OX=9606	4-aminobutyrate aminotransferase, mitochondrial	1:Experimental evidence at protein level	10000	0.9990	30	30	30	65	65	65	288013080	288013080	288013080	10C(57.0214), 10K(304.2071), 11K(304.2071), 12K(304.2071), 12M(15.9949), 13C(57.0214), 13K(304.2071), 15C(57.0214), 16C(57.0214), 19K(304.2071), 1C(57.0214), 20K(304.2071), 22K(304.2071), 26K(304.2071), 28K(304.2071), 2M(15.9949), 3C(57.0214), 4C(57.0214), 6C(57.0214), 7C(57.0214), 8K(304.2071), 9K(304.2071), N-term(304.2071)
sp|Q13424|SNTA1_HUMAN	Q13424	SNTA1_HUMAN	SNTA1	505	74.3	Homo sapiens OX=9606	Alpha-1-syntrophin	1:Experimental evidence at protein level	10000	0.9990	30	28	30	100	97	100	1432841536	1432841536	1432841536	10K(304.2071), 11K(304.2071), 12K(304.2071), 13K(304.2071), 19K(304.2071), 1C(57.0214), 1C(57.0214), 1K(304.2071), 21K(304.2071), 24K(304.2071), 2C(57.0214), 2K(304.2071), 37K(304.2071), 5C(57.0214), 6C(57.0214), 7K(304.2071), 8K(304.2071), N-term(304.2071)
sp|Q9UKX3|MYH13_HUMAN	Q9UKX3	MYH13_HUMAN	MYH13	1938	16	Homo sapiens OX=9606	Myosin-13	2:Experimental evidence at transcript level	10000	0.9990	29	23	29	140	109	140	65555570688	445410000	454428200	10K(304.2071), 11K(304.2071), 13K(304.2071), 14K(304.2071), 14M(15.9949), 15C(57.0214), 15M(15.9949), 16C(57.0214), 16K(304.2071), 17C(57.0214), 17K(304.2071), 18K(304.2071), 19M(15.9949), 1K(304.2071), 20K(304.2071), 21C(57.0214), 23K(304.2071), 24K(304.2071), 26K(304.2071), 3C(57.0214), 4M(15.9949), 6M(15.9949), 7K(304.2071), 7M(15.9949), 8K(304.2071), 8M(15.9949), N-term(304.2071)
sp|Q6ZT12|UBR3_HUMAN	Q6ZT12	UBR3_HUMAN	UBR3	1888	19	Homo sapiens OX=9606	E3 ubiquitin-protein ligase UBR3	2:Experimental evidence at transcript level	10000	0.9990	29	29	29	49	49	49	83502326	83502326	83502326	10K(304.2071), 11C(57.0214), 11K(304.2071), 12K(304.2071), 13C(57.0214), 13K(304.2071), 14K(304.2071), 15M(15.9949), 17K(304.2071), 18K(304.2071), 1C(57.0214), 20K(304.2071), 26K(304.2071), 27K(304.2071), 5C(57.0214), 6M(15.9949), 7C(57.0214), 7K(304.2071), 8C(57.0214), 9C(57.0214), 9K(304.2071), N-term(304.2071), N-term(42.0106)
sp|P43155|CACP_HUMAN	P43155	CACP_HUMAN	CRAT	626	46	Homo sapiens OX=9606	Carnitine O-acetyltransferase	1:Experimental evidence at protein level	10000	0.9990	29	29	29	116	116	116	2090074752	2090074752	2090074752	10K(304.2071), 11K(304.2071), 11M(15.9949), 12K(304.2071), 12M(15.9949), 14C(57.0214), 15K(304.2071), 16K(304.2071), 1K(304.2071), 2M(15.9949), 3C(57.0214), 4M(15.9949), 6C(57.0214), 7K(304.2071), 7M(15.9949), 8K(304.2071), 9K(304.2071), N-term(304.2071)
sp|Q8NB12|SMYD1_HUMAN	Q8NB12	SMYD1_HUMAN	SMYD1	490	69	Homo sapiens OX=9606	Histone-lysine N-methyltransferase SMYD1	1:Experimental evidence at protein level	10000	0.9990	29	29	29	173	173	173	3531702016	3531702016	3531702016	10K(304.2071), 11C(57.0214), 11K(304.2071), 11M(15.9949), 12K(304.2071), 12M(15.9949), 13K(304.2071), 14M(15.9949), 15C(57.0214), 17K(304.2071), 18C(57.0214), 19C(57.0214), 20C(57.0214), 20K(304.2071), 24C(57.0214), 26K(304.2071), 28K(304.2071), 29K(304.2071), 2K(304.2071), 2M(15.9949), 37K(304.2071), 3C(57.0214), 4K(304.2071), 5C(57.0214), 5M(15.9949), 6C(57.0214), 6M(15.9949), 7K(304.2071), 7M(…
sp|P06213|INSR_HUMAN	P06213	INSR_HUMAN	INSR	1382	20.8	Homo sapiens OX=9606	Insulin receptor	1:Experimental evidence at protein level	10000	0.9990	29	27	29	37	33	37	109700938	96850060	109700938	10C(57.0214), 10K(304.2071), 11K(304.2071), 12K(304.2071), 13C(57.0214), 13K(304.2071), 14K(304.2071), 14M(15.9949), 15K(304.2071), 2C(57.0214), 3C(57.0214), 4C(57.0214), 6C(57.0214), 7K(304.2071), 8K(304.2071), 9C(57.0214), 9K(304.2071), 9M(15.9949), N-term(304.2071)
sp|Q5XPI4|RN123_HUMAN	Q5XPI4	RN123_HUMAN	RNF123	1314	22.8	Homo sapiens OX=9606	E3 ubiquitin-protein ligase RNF123	1:Experimental evidence at protein level	10000	0.9990	29	29	29	41	41	41	703589880	223088776	223088776	10K(304.2071), 11K(304.2071), 15K(304.2071), 24K(304.2071), 2C(57.0214), 3C(57.0214), 4M(15.9949), 5M(15.9949), 6K(304.2071), 8K(304.2071), 8M(15.9949), N-term(304.2071)
sp|O15357|SHIP2_HUMAN	O15357	SHIP2_HUMAN	INPPL1	1258	27.7	Homo sapiens OX=9606	Phosphatidylinositol 3,4,5-trisphosphate 5-phosphatase 2	1:Experimental evidence at protein level	10000	0.9990	29	29	29	44	44	44	118181732	118181732	118181732	10K(304.2071), 13C(57.0214), 15C(57.0214), 16K(304.2071), 18K(304.2071), 2K(304.2071), 2M(15.9949), 4C(57.0214), 6C(57.0214), 7C(57.0214), 7K(304.2071), 8K(304.2071), 9M(15.9949), N-term(304.2071), N-term(42.0106)
sp|O75339|CILP1_HUMAN	O75339	CILP1_HUMAN	CILP	1184	27.9	Homo sapiens OX=9606	Cartilage intermediate layer protein 1	1:Experimental evidence at protein level	10000	0.9990	29	29	29	49	49	49	171262028	171262028	171262028	10K(304.2071), 10M(15.9949), 11C(57.0214), 11K(304.2071), 12K(304.2071), 13K(304.2071), 15K(304.2071), 1C(57.0214), 1K(304.2071), 2C(57.0214), 4C(57.0214), 4M(15.9949), 5C(57.0214), 6C(57.0214), 7C(57.0214), 8C(57.0214), 8K(304.2071), 9C(57.0214), 9K(304.2071), N-term(304.2071)
sp|Q5T1M5|FKB15_HUMAN	Q5T1M5	FKB15_HUMAN	FKBP15	1219	28.1	Homo sapiens OX=9606	FK506-binding protein 15	1:Experimental evidence at protein level	10000	0.9990	29	28	29	44	43	44	71748042	71748042	71748042	11C(57.0214), 11K(304.2071), 12K(304.2071), 13K(304.2071), 13M(15.9949), 14K(304.2071), 15K(304.2071), 16K(304.2071), 18K(304.2071), 1C(57.0214), 1K(304.2071), 3M(15.9949), 7K(304.2071), 8K(304.2071), 9K(304.2071), 9M(15.9949), N-term(304.2071), N-term(42.0106)
sp|P78347|GTF2I_HUMAN	P78347	GTF2I_HUMAN	GTF2I	998	33.2	Homo sapiens OX=9606	General transcription factor II-I	1:Experimental evidence at protein level	10000	0.9990	29	26	29	44	41	44	108105564	108105564	108105564	10K(304.2071), 11K(304.2071), 13K(304.2071), 13M(15.9949), 16K(304.2071), 17K(304.2071), 19K(304.2071), 1K(304.2071), 2C(57.0214), 2K(304.2071), 2M(15.9949), 5M(15.9949), 7C(57.0214), 7K(304.2071), 8K(304.2071), 9C(57.0214), 9K(304.2071), N-term(304.2071), N-term(42.0106)
sp|P19021|AMD_HUMAN	P19021	AMD_HUMAN	PAM	973	33.7	Homo sapiens OX=9606	Peptidyl-glycine alpha-amidating monooxygenase	1:Experimental evidence at protein level	10000	0.9990	29	29	29	44	44	44	277187952	277187952	277187952	10K(304.2071), 11K(304.2071), 12K(304.2071), 13K(304.2071), 17K(304.2071), 18K(304.2071), 1C(57.0214), 28K(304.2071), 2K(304.2071), 3M(15.9949), 4K(304.2071), 5M(15.9949), 7C(57.0214), 7K(304.2071), 8C(57.0214), 8K(304.2071), 8M(15.9949), 9K(304.2071), N-term(304.2071)
sp|P32418|NAC1_HUMAN	P32418	NAC1_HUMAN	SLC8A1	973	34.1	Homo sapiens OX=9606	Sodium/calcium exchanger 1	1:Experimental evidence at protein level	10000	0.9990	29	28	29	100	95	100	972982048	972982048	972982048	10C(57.0214), 10K(304.2071), 14C(57.0214), 14K(304.2071), 15K(304.2071), 17K(304.2071), 18K(304.2071), 19K(304.2071), 1K(304.2071), 22K(304.2071), 28K(304.2071), 2M(15.9949), 4M(15.9949), 5M(15.9949), 6K(304.2071), 7K(304.2071), 8K(304.2071), 9K(304.2071), N-term(304.2071)
sp|Q15424|SAFB1_HUMAN	Q15424	SAFB1_HUMAN	SAFB	915	34.4	Homo sapiens OX=9606	Scaffold attachment factor B1	1:Experimental evidence at protein level	10000	0.9990	29	19	29	46	29	46	146912600	145428984	146912600	10K(304.2071), 10M(15.9949), 11K(304.2071), 11M(15.9949), 14K(304.2071), 15K(304.2071), 1C(57.0214), 1K(304.2071), 20K(304.2071), 21K(304.2071), 22K(304.2071), 2K(304.2071), 30K(304.2071), 6C(57.0214), 6K(304.2071), 7C(57.0214), 7M(15.9949), 8K(304.2071), 9C(57.0214), 9K(304.2071), N-term(304.2071), N-term(42.0106)
sp|Q15029|U5S1_HUMAN	Q15029	U5S1_HUMAN	EFTUD2	972	37.3	Homo sapiens OX=9606	116 kDa U5 small nuclear ribonucleoprotein component	1:Experimental evidence at protein level	10000	0.9990	29	29	29	52	52	52	588728024	138379316	138379316	10K(304.2071), 11K(304.2071), 12K(304.2071), 13K(304.2071), 17C(57.0214), 18K(304.2071), 19C(57.0214), 19K(304.2071), 1C(57.0214), 21M(15.9949), 26K(304.2071), 3M(15.9949), 5C(57.0214), 6M(15.9949), 7K(304.2071), 8K(304.2071), 9C(57.0214), 9K(304.2071), N-term(304.2071)
sp|O60502|OGA_HUMAN	O60502	OGA_HUMAN	OGA	916	39.5	Homo sapiens OX=9606	Protein O-GlcNAcase	1:Experimental evidence at protein level	10000	0.9990	29	28	29	47	46	47	145117948	145117948	145117948	10C(57.0214), 10K(304.2071), 11K(304.2071), 12K(304.2071), 13K(304.2071), 13M(15.9949), 14C(57.0214), 14K(304.2071), 17K(304.2071), 18K(304.2071), 1K(304.2071), 20K(304.2071), 20M(15.9949), 21K(304.2071), 23K(304.2071), 2M(15.9949), 3M(15.9949), 45K(304.2071), 4C(57.0214), 5C(57.0214), 6K(304.2071), 7K(304.2071), 7M(15.9949), 8K(304.2071), 8M(15.9949), 9K(304.2071), N-term(304.2071)
sp|P42566|EPS15_HUMAN	P42566	EPS15_HUMAN	EPS15	896	42.2	Homo sapiens OX=9606	Epidermal growth factor receptor substrate 15	1:Experimental evidence at protein level	10000	0.9990	29	29	29	54	54	54	170763296	170763296	170763296	11K(304.2071), 12K(304.2071), 14K(304.2071), 15K(304.2071), 16K(304.2071), 19K(304.2071), 1C(57.0214), 20K(304.2071), 20M(15.9949), 22M(15.9949), 23K(304.2071), 29K(304.2071), 2C(57.0214), 2K(304.2071), 7K(304.2071), 8K(304.2071), 9C(57.0214), 9K(304.2071), N-term(304.2071), N-term(42.0106)
sp|Q8N3V7|SYNPO_HUMAN	Q8N3V7	SYNPO_HUMAN	SYNPO	929	44.7	Homo sapiens OX=9606	Synaptopodin	1:Experimental evidence at protein level	10000	0.9990	29	29	29	59	59	59	254009680	254009680	254009680	10K(304.2071), 11K(304.2071), 12K(304.2071), 13K(304.2071), 15K(304.2071), 16M(15.9949), 17K(304.2071), 1C(57.0214), 23K(304.2071), 2K(304.2071), 2M(15.9949), 5C(57.0214), 7M(15.9949), 8K(304.2071), 8M(15.9949), N-term(304.2071)
sp|P61221|ABCE1_HUMAN	P61221	ABCE1_HUMAN	ABCE1	599	47.1	Homo sapiens OX=9606	ATP-binding cassette sub-family E member 1	1:Experimental evidence at protein level	10000	0.9990	29	29	29	50	50	50	261948764	261948764	261948764	10K(304.2071), 11K(304.2071), 12K(304.2071), 13K(304.2071), 13M(15.9949), 14K(304.2071), 15K(304.2071), 16K(304.2071), 2C(57.0214), 3C(57.0214), 4K(304.2071), 6C(57.0214), 7C(57.0214), 7K(304.2071), 8K(304.2071), 9K(304.2071), N-term(304.2071)
sp|O43301|HS12A_HUMAN	O43301	HS12A_HUMAN	HSPA12A	675	49.9	Homo sapiens OX=9606	Heat shock 70 kDa protein 12A	1:Experimental evidence at protein level	10000	0.9990	29	29	29	44	44	44	154310368	124776960	124776960	10K(304.2071), 11K(304.2071), 12K(304.2071), 13K(304.2071), 14K(304.2071), 15K(304.2071), 17K(304.2071), 19K(304.2071), 20K(304.2071), 2C(57.0214), 4C(57.0214), 7K(304.2071), 8K(304.2071), 8M(15.9949), 9M(15.9949), N-term(304.2071)
sp|O14967|CLGN_HUMAN	O14967	CLGN_HUMAN	CLGN	610	55.6	Homo sapiens OX=9606	Calmegin	1:Experimental evidence at protein level	10000	0.9990	29	29	29	80	80	80	391270256	391270256	391270256	10K(304.2071), 11K(304.2071), 12K(304.2071), 13K(304.2071), 14K(304.2071), 15K(304.2071), 16K(304.2071), 19K(304.2071), 1K(304.2071), 25K(304.2071), 27K(304.2071), 2M(15.9949), 3C(57.0214), 3K(304.2071), 3M(15.9949), 4C(57.0214), 4M(15.9949), 6M(15.9949), 7K(304.2071), 7M(15.9949), 8K(304.2071), 8M(15.9949), 9K(304.2071), N-term(304.2071)
sp|P29401|TKT_HUMAN	P29401	TKT_HUMAN	TKT	623	56.3	Homo sapiens OX=9606	Transketolase	1:Experimental evidence at protein level	10000	0.9990	29	29	29	71	71	71	575872520	575872520	575872520	10K(304.2071), 11K(304.2071), 12K(304.2071), 13M(15.9949), 17K(304.2071), 18K(304.2071), 19C(57.0214), 1C(57.0214), 20C(57.0214), 21C(57.0214), 21K(304.2071), 21M(15.9949), 22K(304.2071), 24K(304.2071), 26K(304.2071), 2C(57.0214), 2K(304.2071), 2M(15.9949), 3K(304.2071), 5C(57.0214), 6K(304.2071), 8K(304.2071), 9K(304.2071), N-term(304.2071), N-term(42.0106)
sp|Q92696|PGTA_HUMAN	Q92696	PGTA_HUMAN	RABGGTA	567	57.5	Homo sapiens OX=9606	Geranylgeranyl transferase type-2 subunit alpha	1:Experimental evidence at protein level	10000	0.9990	29	28	29	42	41	42	298944888	298944888	298944888	10K(304.2071), 11C(57.0214), 12K(304.2071), 13C(57.0214), 1C(57.0214), 2C(57.0214), 4C(57.0214), 5C(57.0214), 7C(57.0214), 7K(304.2071), 8K(304.2071), 9C(57.0214), 9K(304.2071), N-term(304.2071)
sp|Q9NUL3|STAU2_HUMAN	Q9NUL3	STAU2_HUMAN	STAU2	570	58.8	Homo sapiens OX=9606	Double-stranded RNA-binding protein Staufen homolog 2	1:Experimental evidence at protein level	10000	0.9990	29	26	29	50	43	50	578567896	578567896	578567896	10K(304.2071), 11K(304.2071), 12K(304.2071), 13K(304.2071), 14K(304.2071), 14M(15.9949), 15C(57.0214), 15K(304.2071), 16K(304.2071), 17K(304.2071), 18K(304.2071), 1K(304.2071), 22K(304.2071), 2K(304.2071), 2M(15.9949), 3C(57.0214), 4C(57.0214), 4M(15.9949), 7K(304.2071), 7M(15.9949), 8C(57.0214), 8K(304.2071), 9K(304.2071), N-term(304.2071)
sp|P13796|PLSL_HUMAN	P13796	PLSL_HUMAN	LCP1	627	61.2	Homo sapiens OX=9606	Plastin-2	1:Experimental evidence at protein level	10000	0.9990	29	28	29	73	71	73	605502432	344507576	344507576	11C(57.0214), 11K(304.2071), 12K(304.2071), 13K(304.2071), 13M(15.9949), 14K(304.2071), 19K(304.2071), 20K(304.2071), 23C(57.0214), 24K(304.2071), 25K(304.2071), 26K(304.2071), 3C(57.0214), 3M(15.9949), 4C(57.0214), 4M(15.9949), 5M(15.9949), 6K(304.2071), 7M(15.9949), 8C(57.0214), 8K(304.2071), 8M(15.9949), 9K(304.2071), 9M(15.9949), N-term(304.2071)
sp|Q7Z3D6|GLUCM_HUMAN	Q7Z3D6	GLUCM_HUMAN	DGLUCY	616	61.4	Homo sapiens OX=9606	D-glutamate cyclase, mitochondrial	1:Experimental evidence at protein level	10000	0.9990	29	29	29	115	115	115	2056461536	2056461536	2056461536	11K(304.2071), 12K(304.2071), 14K(304.2071), 15M(15.9949), 16K(304.2071), 18M(15.9949), 19K(304.2071), 19M(15.9949), 1K(304.2071), 20K(304.2071), 21C(57.0214), 21K(304.2071), 22K(304.2071), 23M(15.9949), 24K(304.2071), 26K(304.2071), 2C(57.0214), 2K(304.2071), 2M(15.9949), 38K(304.2071), 3C(57.0214), 5C(57.0214), 5M(15.9949), 6C(57.0214), 7C(57.0214), 7K(304.2071), 7M(15.9949), 8K(304.2071), 9K(3…
sp|Q02790|FKBP4_HUMAN	Q02790	FKBP4_HUMAN	FKBP4	459	63.4	Homo sapiens OX=9606	Peptidyl-prolyl cis-trans isomerase FKBP4	1:Experimental evidence at protein level	10000	0.9990	29	29	29	76	76	76	248226796	248226796	248226796	10C(57.0214), 10K(304.2071), 10M(15.9949), 11C(57.0214), 13K(304.2071), 13M(15.9949), 14K(304.2071), 14M(15.9949), 15K(304.2071), 16K(304.2071), 1K(304.2071), 21K(304.2071), 5C(57.0214), 5M(15.9949), 6C(57.0214), 7K(304.2071), 8K(304.2071), 8M(15.9949), 9C(57.0214), 9K(304.2071), N-term(304.2071)
sp|P40227|TCPZ_HUMAN	P40227	TCPZ_HUMAN	CCT6A	531	64.2	Homo sapiens OX=9606	T-complex protein 1 subunit zeta	1:Experimental evidence at protein level	10000	0.9990	29	21	29	91	70	91	1001374048	829229248	1001374048	10C(57.0214), 10K(304.2071), 11C(57.0214), 12K(304.2071), 14M(15.9949), 16K(304.2071), 16M(15.9949), 17K(304.2071), 18K(304.2071), 19K(304.2071), 19M(15.9949), 1K(304.2071), 21K(304.2071), 25K(304.2071), 2M(15.9949), 3M(15.9949), 6C(57.0214), 7C(57.0214), 7K(304.2071), 8K(304.2071), 9K(304.2071), N-term(304.2071)
sp|P07195|LDHB_HUMAN	P07195	LDHB_HUMAN	LDHB	334	64.4	Homo sapiens OX=9606	L-lactate dehydrogenase B chain	1:Experimental evidence at protein level	10000	0.9990	29	27	29	490	483	490	22242888192	20449709568	20449709568	10K(304.2071), 11K(304.2071), 11M(15.9949), 12K(304.2071), 13C(57.0214), 13K(304.2071), 14K(304.2071), 15C(57.0214), 15K(304.2071), 16K(304.2071), 17K(304.2071), 19K(304.2071), 1K(304.2071), 1M(15.9949), 20K(304.2071), 2K(304.2071), 2M(15.9949), 3M(15.9949), 4M(15.9949), 5K(304.2071), 5M(15.9949), 6K(304.2071), 7M(15.9949), 8C(57.0214), 8K(304.2071), 9K(304.2071), N-term(304.2071)
sp|P11310|ACADM_HUMAN	P11310	ACADM_HUMAN	ACADM	421	65.1	Homo sapiens OX=9606	Medium-chain specific acyl-CoA dehydrogenase, mitochondrial	1:Experimental evidence at protein level	10000	0.9990	29	29	29	261	261	261	9107727104	8799550208	9107727104	10K(304.2071), 11C(57.0214), 11K(304.2071), 12K(304.2071), 15K(304.2071), 15M(15.9949), 17K(304.2071), 17M(15.9949), 18K(304.2071), 19K(304.2071), 1K(304.2071), 1M(15.9949), 25K(304.2071), 31K(304.2071), 3M(15.9949), 4M(15.9949), 6K(304.2071), 7K(304.2071), 7M(15.9949), 8C(57.0214), 8K(304.2071), 9K(304.2071), N-term(304.2071)
sp|Q9NP74|PALMD_HUMAN	Q9NP74	PALMD_HUMAN	PALMD	551	65.7	Homo sapiens OX=9606	Palmdelphin	1:Experimental evidence at protein level	10000	0.9990	29	29	29	109	109	109	602416000	602416000	602416000	10C(57.0214), 10K(304.2071), 11M(15.9949), 12K(304.2071), 12M(15.9949), 13K(304.2071), 14K(304.2071), 15K(304.2071), 15M(15.9949), 17K(304.2071), 18K(304.2071), 2M(15.9949), 34K(304.2071), 34M(15.9949), 35K(304.2071), 3M(15.9949), 5M(15.9949), 6K(304.2071), 7K(304.2071), 8K(304.2071), 9K(304.2071), N-term(304.2071), N-term(42.0106)
sp|P28289|TMOD1_HUMAN	P28289	TMOD1_HUMAN	TMOD1	359	67.4	Homo sapiens OX=9606	Tropomodulin-1	1:Experimental evidence at protein level	10000	0.9990	29	27	29	163	159	163	2877315072	2877315072	2877315072	10K(304.2071), 11K(304.2071), 12K(304.2071), 12M(15.9949), 13K(304.2071), 14K(304.2071), 14M(15.9949), 15K(304.2071), 19M(15.9949), 1K(304.2071), 22K(304.2071), 3M(15.9949), 5K(304.2071), 5M(15.9949), 6M(15.9949), 7K(304.2071), 8K(304.2071), 8M(15.9949), 9K(304.2071), N-term(304.2071)
sp|P09651|ROA1_HUMAN	P09651	ROA1_HUMAN	HNRNPA1	372	67.7	Homo sapiens OX=9606	Heterogeneous nuclear ribonucleoprotein A1	1:Experimental evidence at protein level	10000	0.9990	29	3	29	157	5	157	2586648960	117785775	2586648960	12C(57.0214), 12K(304.2071), 13K(304.2071), 14K(304.2071), 15K(304.2071), 15M(15.9949), 16K(304.2071), 17K(304.2071), 17M(15.9949), 1K(304.2071), 21K(304.2071), 23K(304.2071), 3M(15.9949), 5K(304.2071), 7C(57.0214), 7K(304.2071), 7M(15.9949), 8K(304.2071), 9C(57.0214), N-term(304.2071)
sp|P00738|HPT_HUMAN	P00738	HPT_HUMAN	HP	406	68.5	Homo sapiens OX=9606	Haptoglobin	1:Experimental evidence at protein level	10000	0.9990	29	13	29	269	159	269	8214427648	4474330368	8214427648	10C(57.0214), 10K(304.2071), 12C(57.0214), 12K(304.2071), 13C(57.0214), 13K(304.2071), 14K(304.2071), 15C(57.0214), 15K(304.2071), 16K(304.2071), 17K(304.2071), 18M(15.9949), 20K(304.2071), 2C(57.0214), 2M(15.9949), 34K(304.2071), 3M(15.9949), 4C(57.0214), 5C(57.0214), 5K(304.2071), 6C(57.0214), 7K(304.2071), 8C(57.0214), 8K(304.2071), 9C(57.0214), 9K(304.2071), N-term(304.2071)
sp|P02790|HEMO_HUMAN	P02790	HEMO_HUMAN	HPX	462	68.6	Homo sapiens OX=9606	Hemopexin	1:Experimental evidence at protein level	10000	0.9990	29	29	29	260	260	260	4421177600	4421177600	4421177600	10C(57.0214), 10K(304.2071), 11K(304.2071), 11M(15.9949), 12K(304.2071), 14C(57.0214), 15K(304.2071), 16K(304.2071), 19C(57.0214), 1C(57.0214), 24C(57.0214), 2K(304.2071), 30K(304.2071), 3C(57.0214), 3K(304.2071), 4M(15.9949), 6C(57.0214), 7C(57.0214), 7K(304.2071), 7M(15.9949), 8C(57.0214), 8K(304.2071), 9K(304.2071), N-term(304.2071)
sp|O00231|PSD11_HUMAN	O00231	PSD11_HUMAN	PSMD11	422	68.7	Homo sapiens OX=9606	26S proteasome non-ATPase regulatory subunit 11	1:Experimental evidence at protein level	10000	0.9990	29	29	29	76	76	76	703044432	703044432	703044432	10K(304.2071), 11K(304.2071), 12K(304.2071), 12M(15.9949), 13K(304.2071), 14K(304.2071), 15K(304.2071), 16K(304.2071), 18K(304.2071), 1C(57.0214), 1K(304.2071), 22K(304.2071), 23K(304.2071), 4M(15.9949), 7K(304.2071), 7M(15.9949), 8C(57.0214), 8K(304.2071), 9K(304.2071), N-term(304.2071), N-term(42.0106)
sp|P06727|APOA4_HUMAN	P06727	APOA4_HUMAN	APOA4	396	68.7	Homo sapiens OX=9606	Apolipoprotein A-IV	1:Experimental evidence at protein level	10000	0.9990	29	29	29	70	70	70	658258240	658258240	658258240	10K(304.2071), 11K(304.2071), 12K(304.2071), 12M(15.9949), 13K(304.2071), 14K(304.2071), 17K(304.2071), 18K(304.2071), 1K(304.2071), 21K(304.2071), 24M(15.9949), 2K(304.2071), 6M(15.9949), 7K(304.2071), 8K(304.2071), 9K(304.2071), N-term(304.2071)
sp|P61978|HNRPK_HUMAN	P61978	HNRPK_HUMAN	HNRNPK	463	69.1	Homo sapiens OX=9606	Heterogeneous nuclear ribonucleoprotein K	1:Experimental evidence at protein level	10000	0.9990	29	29	29	133	133	133	1719647168	1719647168	1719647168	11K(304.2071), 12K(304.2071), 13K(304.2071), 15K(304.2071), 16K(304.2071), 17K(304.2071), 19K(304.2071), 20M(15.9949), 21K(304.2071), 21M(15.9949), 23K(304.2071), 29C(57.0214), 36K(304.2071), 5C(57.0214), 5M(15.9949), 6C(57.0214), 6M(15.9949), 7K(304.2071), 8K(304.2071), 9K(304.2071), N-term(304.2071), N-term(42.0106)
sp|Q5VWP3|MLIP_HUMAN	Q5VWP3	MLIP_HUMAN	MLIP	458	69.7	Homo sapiens OX=9606	Muscular LMNA-interacting protein	1:Experimental evidence at protein level	10000	0.9990	29	28	29	102	100	102	951408992	951408992	951408992	10K(304.2071), 11K(304.2071), 11M(15.9949), 12K(304.2071), 13K(304.2071), 15K(304.2071), 16K(304.2071), 17K(304.2071), 18K(304.2071), 19K(304.2071), 1K(304.2071), 3C(57.0214), 4M(15.9949), 5M(15.9949), 7C(57.0214), 7K(304.2071), 7M(15.9949), 8K(304.2071), 8M(15.9949), 9K(304.2071), N-term(304.2071)
sp|O75955|FLOT1_HUMAN	O75955	FLOT1_HUMAN	FLOT1	427	70.3	Homo sapiens OX=9606	Flotillin-1	1:Experimental evidence at protein level	10000	0.9990	29	29	29	83	83	83	242925300	242925300	242925300	10K(304.2071), 11K(304.2071), 11M(15.9949), 12K(304.2071), 13K(304.2071), 14K(304.2071), 15K(304.2071), 15M(15.9949), 16M(15.9949), 17K(304.2071), 19K(304.2071), 1K(304.2071), 20K(304.2071), 3K(304.2071), 5M(15.9949), 6M(15.9949), 7C(57.0214), 7K(304.2071), 8K(304.2071), 8M(15.9949), N-term(304.2071)
sp|P17980|PRS6A_HUMAN	P17980	PRS6A_HUMAN	PSMC3	439	73.6	Homo sapiens OX=9606	26S proteasome regulatory subunit 6A	1:Experimental evidence at protein level	10000	0.9990	29	29	29	81	81	81	716069200	716069200	716069200	10C(57.0214), 10K(304.2071), 11K(304.2071), 11M(15.9949), 12K(304.2071), 13M(15.9949), 15K(304.2071), 16K(304.2071), 19K(304.2071), 1C(57.0214), 1K(304.2071), 20K(304.2071), 2K(304.2071), 2M(15.9949), 34K(304.2071), 3C(57.0214), 4M(15.9949), 6M(15.9949), 7K(304.2071), 8M(15.9949), 9K(304.2071), N-term(304.2071)
sp|O95810|CAVN2_HUMAN	O95810	CAVN2_HUMAN	CAVIN2	425	74.8	Homo sapiens OX=9606	Caveolae-associated protein 2	1:Experimental evidence at protein level	10000	0.9990	29	29	29	158	158	158	2020207744	2020207744	2020207744	10K(304.2071), 10M(15.9949), 11K(304.2071), 13K(304.2071), 14K(304.2071), 16K(304.2071), 17K(304.2071), 18K(304.2071), 30K(304.2071), 31K(304.2071), 42K(304.2071), 44K(304.2071), 4M(15.9949), 6M(15.9949), 7M(15.9949), 8K(304.2071), 8M(15.9949), 9K(304.2071), N-term(304.2071), N-term(42.0106)
sp|P07355|ANXA2_HUMAN	P07355	ANXA2_HUMAN	ANXA2	339	76.7	Homo sapiens OX=9606	Annexin A2	1:Experimental evidence at protein level	10000	0.9990	29	7	29	226	51	226	5978046336	2719861888	5978046336	10K(304.2071), 11K(304.2071), 12K(304.2071), 13C(57.0214), 13K(304.2071), 14C(57.0214), 16K(304.2071), 17K(304.2071), 18K(304.2071), 19K(304.2071), 1K(304.2071), 2M(15.9949), 30K(304.2071), 5M(15.9949), 6C(57.0214), 7K(304.2071), 7M(15.9949), 8C(57.0214), 8K(304.2071), 9K(304.2071), N-term(304.2071), N-term(42.0106)
sp|P02511|CRYAB_HUMAN	P02511	CRYAB_HUMAN	CRYAB	175	77.7	Homo sapiens OX=9606	Alpha-crystallin B chain	1:Experimental evidence at protein level	10000	0.9990	29	29	29	516	516	516	27874805248	27874805248	27874805248	10K(304.2071), 11K(304.2071), 12K(304.2071), 12M(15.9949), 16K(304.2071), 18K(304.2071), 1K(304.2071), 27K(304.2071), 29K(304.2071), 3K(304.2071), 8K(304.2071), 9K(304.2071), N-term(304.2071), N-term(42.0106)
sp|Q9NTK5|OLA1_HUMAN	Q9NTK5	OLA1_HUMAN	OLA1	396	78.8	Homo sapiens OX=9606	Obg-like ATPase 1	1:Experimental evidence at protein level	10000	0.9990	29	29	29	72	72	72	1051589248	1051589248	1051589248	10K(304.2071), 11K(304.2071), 12K(304.2071), 13K(304.2071), 14K(304.2071), 15K(304.2071), 17K(304.2071), 19C(57.0214), 1K(304.2071), 20C(57.0214), 2K(304.2071), 30K(304.2071), 4M(15.9949), 5C(57.0214), 5K(304.2071), 6K(304.2071), 6M(15.9949), 7K(304.2071), 8K(304.2071), 8M(15.9949), 9C(57.0214), 9K(304.2071), N-term(304.2071)
sp|Q9GZV1|ANKR2_HUMAN	Q9GZV1	ANKR2_HUMAN	ANKRD2	360	79.4	Homo sapiens OX=9606	Ankyrin repeat domain-containing protein 2	1:Experimental evidence at protein level	10000	0.9990	29	29	29	183	183	183	2788183424	2788183424	2788183424	10C(57.0214), 10M(15.9949), 11C(57.0214), 11K(304.2071), 12K(304.2071), 13K(304.2071), 14K(304.2071), 1K(304.2071), 27K(304.2071), 28K(304.2071), 29K(304.2071), 2K(304.2071), 3C(57.0214), 3M(15.9949), 5M(15.9949), 6M(15.9949), 7M(15.9949), 8K(304.2071), 9K(304.2071), 9M(15.9949), N-term(304.2071)
sp|Q14192|FHL2_HUMAN	Q14192	FHL2_HUMAN	FHL2	279	84.6	Homo sapiens OX=9606	Four and a half LIM domains protein 2	1:Experimental evidence at protein level	10000	0.9990	29	29	29	318	318	318	10032324864	10032324864	10032324864	10K(304.2071), 11C(57.0214), 11K(304.2071), 12C(57.0214), 12K(304.2071), 13K(304.2071), 14C(57.0214), 14K(304.2071), 15K(304.2071), 16K(304.2071), 17K(304.2071), 18C(57.0214), 1C(57.0214), 1C(57.0214), 1K(304.2071), 21C(57.0214), 23K(304.2071), 27C(57.0214), 29C(57.0214), 2C(57.0214), 30K(304.2071), 3C(57.0214), 3M(15.9949), 4C(57.0214), 4M(15.9949), 5C(57.0214), 6C(57.0214), 6K(304.2071), 7K(304…
sp|Q9UIQ6|LCAP_HUMAN	Q9UIQ6	LCAP_HUMAN	LNPEP	1025	31	Homo sapiens OX=9606	Leucyl-cystinyl aminopeptidase	1:Experimental evidence at protein level	10000	0.9990	28	28	28	60	60	60	204388836	204388836	204388836	10K(304.2071), 12K(304.2071), 13K(304.2071), 15K(304.2071), 17K(304.2071), 19K(304.2071), 2M(15.9949), 3C(57.0214), 4M(15.9949), 5C(57.0214), 7C(57.0214), 7M(15.9949), 8K(304.2071), 9K(304.2071), N-term(304.2071), N-term(42.0106)
sp|Q96G03|PGM2_HUMAN	Q96G03	PGM2_HUMAN	PGM2	612	48	Homo sapiens OX=9606	Phosphopentomutase	1:Experimental evidence at protein level	10000	0.9990	28	28	28	54	54	54	545363304	545363304	545363304	10K(304.2071), 12K(304.2071), 13K(304.2071), 14C(57.0214), 14K(304.2071), 15K(304.2071), 17K(304.2071), 18K(304.2071), 19K(304.2071), 2C(57.0214), 3M(15.9949), 6C(57.0214), 7K(304.2071), 8K(304.2071), 9K(304.2071), N-term(304.2071), N-term(42.0106)
sp|P49023|PAXI_HUMAN	P49023	PAXI_HUMAN	PXN	591	58	Homo sapiens OX=9606	Paxillin	1:Experimental evidence at protein level	10000	0.9990	28	28	28	59	59	59	233969312	233969312	233969312	10K(304.2071), 11C(57.0214), 11K(304.2071), 11M(15.9949), 12C(57.0214), 12K(304.2071), 13K(304.2071), 14K(304.2071), 15C(57.0214), 16K(304.2071), 18K(304.2071), 1C(57.0214), 1K(304.2071), 20C(57.0214), 20K(304.2071), 2C(57.0214), 3C(57.0214), 46K(304.2071), 4C(57.0214), 5C(57.0214), 5M(15.9949), 6C(57.0214), 6M(15.9949), 7K(304.2071), 8C(57.0214), 8K(304.2071), 9C(57.0214), 9K(304.2071), 9M(15.99…
sp|Q9BYV6|TRI55_HUMAN	Q9BYV6	TRI55_HUMAN	TRIM55	548	60	Homo sapiens OX=9606	Tripartite motif-containing protein 55	1:Experimental evidence at protein level	10000	0.9990	28	22	28	79	65	79	313475296	147982604	313475296	10K(304.2071), 11K(304.2071), 12C(57.0214), 12K(304.2071), 13C(57.0214), 13K(304.2071), 16C(57.0214), 17K(304.2071), 1C(57.0214), 1K(304.2071), 21K(304.2071), 22K(304.2071), 29K(304.2071), 2C(57.0214), 3C(57.0214), 3M(15.9949), 4C(57.0214), 4M(15.9949), 5C(57.0214), 5M(15.9949), 6C(57.0214), 6M(15.9949), 7C(57.0214), 8C(57.0214), 8K(304.2071), 8M(15.9949), 9M(15.9949), N-term(304.2071)
sp|O75306|NDUS2_HUMAN	O75306	NDUS2_HUMAN	NDUFS2	463	68	Homo sapiens OX=9606	NADH dehydrogenase [ubiquinone] iron-sulfur protein 2, mitochondrial	1:Experimental evidence at protein level	10000	0.9990	28	28	28	258	258	258	5201091456	5201091456	5201091456	10K(304.2071), 11K(304.2071), 12K(304.2071), 13M(15.9949), 17K(304.2071), 17M(15.9949), 19K(304.2071), 1K(304.2071), 20M(15.9949), 21K(304.2071), 21M(15.9949), 22K(304.2071), 28K(304.2071), 3M(15.9949), 5C(57.0214), 6K(304.2071), 6M(15.9949), 7K(304.2071), 7M(15.9949), 8C(57.0214), 8K(304.2071), 9M(15.9949), N-term(304.2071)
sp|P48634|PRC2A_HUMAN	P48634	PRC2A_HUMAN	PRRC2A	2157	14.8	Homo sapiens OX=9606	Protein PRRC2A	1:Experimental evidence at protein level	10000	0.9990	28	28	28	42	42	42	56006230	48985151	56006230	11K(304.2071), 11M(15.9949), 12K(304.2071), 14K(304.2071), 16K(304.2071), 17K(304.2071), 27K(304.2071), 5C(57.0214), 6K(304.2071), 8K(304.2071), 9M(15.9949), N-term(304.2071)
sp|Q9Y6D5|BIG2_HUMAN	Q9Y6D5	BIG2_HUMAN	ARFGEF2	1785	17.3	Homo sapiens OX=9606	Brefeldin A-inhibited guanine nucleotide-exchange protein 2	1:Experimental evidence at protein level	10000	0.9990	28	21	28	43	33	43	71574740	62882232	71574740	10K(304.2071), 11K(304.2071), 12K(304.2071), 13K(304.2071), 16K(304.2071), 16M(15.9949), 19K(304.2071), 1C(57.0214), 2C(57.0214), 4C(57.0214), 5C(57.0214), 7C(57.0214), 7K(304.2071), 8C(57.0214), 8K(304.2071), 9K(304.2071), N-term(304.2071)
sp|Q14C86|GAPD1_HUMAN	Q14C86	GAPD1_HUMAN	GAPVD1	1478	22.6	Homo sapiens OX=9606	GTPase-activating protein and VPS9 domain-containing protein 1	1:Experimental evidence at protein level	10000	0.9990	28	27	28	41	39	41	224532108	224532108	224532108	10K(304.2071), 11K(304.2071), 12K(304.2071), 13C(57.0214), 14C(57.0214), 18K(304.2071), 23K(304.2071), 27K(304.2071), 2K(304.2071), 3C(57.0214), 4M(15.9949), 6M(15.9949), 7C(57.0214), 7K(304.2071), 7M(15.9949), 8K(304.2071), N-term(304.2071)
sp|Q99707|METH_HUMAN	Q99707	METH_HUMAN	MTR	1265	23.2	Homo sapiens OX=9606	Methionine synthase	1:Experimental evidence at protein level	10000	0.9990	28	27	28	33	32	33	429189964	407983762	429189964	10K(304.2071), 11K(304.2071), 12K(304.2071), 13K(304.2071), 14K(304.2071), 15K(304.2071), 17K(304.2071), 1C(57.0214), 21K(304.2071), 22K(304.2071), 3M(15.9949), 4C(57.0214), 5C(57.0214), 5M(15.9949), 7K(304.2071), 8K(304.2071), 9K(304.2071), N-term(304.2071)
sp|P30876|RPB2_HUMAN	P30876	RPB2_HUMAN	POLR2B	1174	26.6	Homo sapiens OX=9606	DNA-directed RNA polymerase II subunit RPB2	1:Experimental evidence at protein level	10000	0.9990	28	28	28	39	39	39	72700802	72700802	72700802	10K(304.2071), 11K(304.2071), 12C(57.0214), 12K(304.2071), 13K(304.2071), 14K(304.2071), 15K(304.2071), 17K(304.2071), 20K(304.2071), 2C(57.0214), 3C(57.0214), 6C(57.0214), 6M(15.9949), 7C(57.0214), 7K(304.2071), 8K(304.2071), 9C(57.0214), 9K(304.2071), N-term(304.2071)
sp|Q14118|DAG1_HUMAN	Q14118	DAG1_HUMAN	DAG1	895	29.4	Homo sapiens OX=9606	Dystroglycan 1	1:Experimental evidence at protein level	10000	0.9990	28	28	28	96	96	96	1694763104	1694763104	1694763104	10K(304.2071), 11K(304.2071), 12C(57.0214), 12K(304.2071), 12M(15.9949), 14K(304.2071), 15K(304.2071), 16K(304.2071), 1K(304.2071), 21K(304.2071), 21M(15.9949), 22K(304.2071), 23K(304.2071), 29K(304.2071), 5M(15.9949), 7K(304.2071), 8K(304.2071), N-term(304.2071)
sp|Q27J81|INF2_HUMAN	Q27J81	INF2_HUMAN	INF2	1249	30.3	Homo sapiens OX=9606	Inverted formin-2	1:Experimental evidence at protein level	10000	0.9990	28	28	28	46	46	46	191980548	191980548	191980548	10K(304.2071), 11C(57.0214), 11K(304.2071), 12K(304.2071), 14C(57.0214), 15K(304.2071), 16K(304.2071), 1C(57.0214), 27K(304.2071), 32K(304.2071), 3C(57.0214), 4M(15.9949), 5C(57.0214), 6C(57.0214), 7K(304.2071), 8K(304.2071), N-term(304.2071)
sp|Q6JQN1|ACD10_HUMAN	Q6JQN1	ACD10_HUMAN	ACAD10	1059	32.6	Homo sapiens OX=9606	Acyl-CoA dehydrogenase family member 10	1:Experimental evidence at protein level	10000	0.9990	28	28	28	37	37	37	86612897	86612897	86612897	10K(304.2071), 10M(15.9949), 11C(57.0214), 11K(304.2071), 12K(304.2071), 16K(304.2071), 17K(304.2071), 24K(304.2071), 2C(57.0214), 3M(15.9949), 5M(15.9949), 6M(15.9949), 7K(304.2071), 9K(304.2071), N-term(304.2071)
sp|Q6NY19|KANK3_HUMAN	Q6NY19	KANK3_HUMAN	KANK3	821	33.5	Homo sapiens OX=9606	KN motif and ankyrin repeat domain-containing protein 3	1:Experimental evidence at protein level	10000	0.9990	28	27	28	51	50	51	171839448	91245192	108779472	10K(304.2071), 13K(304.2071), 14K(304.2071), 15K(304.2071), 1K(304.2071), 22M(15.9949), 2C(57.0214), 3C(57.0214), 3M(15.9949), 5C(57.0214), 6M(15.9949), 9K(304.2071), N-term(304.2071)
sp|Q8N1F7|NUP93_HUMAN	Q8N1F7	NUP93_HUMAN	NUP93	819	35.3	Homo sapiens OX=9606	Nuclear pore complex protein Nup93	1:Experimental evidence at protein level	10000	0.9990	28	27	28	38	37	38	139874876	139874876	139874876	10K(304.2071), 11K(304.2071), 13K(304.2071), 15K(304.2071), 17K(304.2071), 1C(57.0214), 2M(15.9949), 5C(57.0214), 5M(15.9949), 6K(304.2071), 7K(304.2071), 8K(304.2071), 8M(15.9949), 9K(304.2071), N-term(304.2071)
sp|Q5R372|RBG1L_HUMAN	Q5R372	RBG1L_HUMAN	RABGAP1L	815	37.1	Homo sapiens OX=9606	Rab GTPase-activating protein 1-like	1:Experimental evidence at protein level	10000	0.9990	28	27	28	67	65	67	250401040	247635024	250401040	10C(57.0214), 10K(304.2071), 10M(15.9949), 11K(304.2071), 11M(15.9949), 12K(304.2071), 12M(15.9949), 14K(304.2071), 17K(304.2071), 1C(57.0214), 1K(304.2071), 29K(304.2071), 2M(15.9949), 30K(304.2071), 3M(15.9949), 4K(304.2071), 4M(15.9949), 6C(57.0214), 7C(57.0214), 7K(304.2071), 7M(15.9949), 8C(57.0214), 8K(304.2071), 9C(57.0214), 9K(304.2071), N-term(304.2071)
sp|P52888|THOP1_HUMAN	P52888	THOP1_HUMAN	THOP1	689	39.2	Homo sapiens OX=9606	Thimet oligopeptidase	1:Experimental evidence at protein level	10000	0.9990	28	28	28	49	49	49	1089182472	1089182472	1089182472	10K(304.2071), 11K(304.2071), 11M(15.9949), 13C(57.0214), 14C(57.0214), 15M(15.9949), 17C(57.0214), 18C(57.0214), 1C(57.0214), 1K(304.2071), 21K(304.2071), 2C(57.0214), 2K(304.2071), 3M(15.9949), 4C(57.0214), 5C(57.0214), 6C(57.0214), 7C(57.0214), 7K(304.2071), 8C(57.0214), 8K(304.2071), 9K(304.2071), N-term(304.2071)
sp|P05164|PERM_HUMAN	P05164	PERM_HUMAN	MPO	745	39.5	Homo sapiens OX=9606	Myeloperoxidase	1:Experimental evidence at protein level	10000	0.9990	28	25	28	51	47	51	231818036	231818036	231818036	10M(15.9949), 13K(304.2071), 14M(15.9949), 23K(304.2071), 2C(57.0214), 3C(57.0214), 3M(15.9949), 4M(15.9949), 5C(57.0214), 5M(15.9949), 6C(57.0214), 6M(15.9949), 7C(57.0214), 8K(304.2071), N-term(304.2071)
sp|P55290|CAD13_HUMAN	P55290	CAD13_HUMAN	CDH13	713	39.6	Homo sapiens OX=9606	Cadherin-13	1:Experimental evidence at protein level	10000	0.9990	28	28	28	142	142	142	1717565056	1717565056	1717565056	10K(304.2071), 11K(304.2071), 11M(15.9949), 12K(304.2071), 15K(304.2071), 16K(304.2071), 18K(304.2071), 21K(304.2071), 22K(304.2071), 26M(15.9949), 31K(304.2071), 4C(57.0214), 5M(15.9949), 6C(57.0214), 6K(304.2071), 7K(304.2071), 7M(15.9949), 9K(304.2071), N-term(304.2071)
sp|Q9Y608|LRRF2_HUMAN	Q9Y608	LRRF2_HUMAN	LRRFIP2	721	40.1	Homo sapiens OX=9606	Leucine-rich repeat flightless-interacting protein 2	1:Experimental evidence at protein level	10000	0.9990	28	28	28	45	45	45	246031032	220208608	220208608	10K(304.2071), 10M(15.9949), 11K(304.2071), 13K(304.2071), 14K(304.2071), 1K(304.2071), 22M(15.9949), 3C(57.0214), 3K(304.2071), 5C(57.0214), 7K(304.2071), 8K(304.2071), 9K(304.2071), N-term(304.2071), N-term(42.0106)
[truncated: 7,565 more rows]

## Sheet: Supplementary Table 2
Supplementary Table 2: 7026 quantified proteins in PPCM, NPCM and donor hearts
[truncated: 7,028 more rows]

## Sheet: Supplementary Table 3
Supplementary Table 3: 45 proteins signficantly differ between experimental groups (PPCM, NPCM, Control)
[truncated: 47 more rows]

[truncated: 2 more sheets: Supplementary Table 4, Supplementary Table 5]
